# Supplementary material for: Distinct S-adenosylmethionine synthases link phosphatidylcholine to mitochondrial function and stress survival
Source: PLoS Biol. 2025 Dec 1;23(12):e3003075. doi: 10.1371/journal.pbio.3003075 (PMC12680360; doi:10.1371/journal.pbio.3003075)
Supplement: S3 Table — Tabs contain Deseq output of three independent replicates, and comparisons of WormCat enrichment for categories 1, 2, and 3. List of Tabs: Tab 1: N2_sams1_D1_all, Tab 2: N2_sams1_D7_all, Tab 3: WormCat1, Tab 4: WormCat2, Tab 5: WormCat3, Tab 6: Principal Components. Abbreviations: NC: No change, NF: Not found, NS: Not significant. NV: No value. (XLSX) [file pbio.3003075.s013.xlsx]

## Sheet: Legend
Supplemental Table 2: RNA seq comparing Wild type and sams-1(lof) animals as they age.
Tabs contain Deseq output and comparisons of WormCat enrichment for categories 1, 2 and 3.
List of Tabs	Name	Description
1	N2_sams1_D1_all	Deseq2 output for all genes between wild type(N2) and sams-1(lof) (sams-1(ok3033)) at D1 of adulthood
2	N2_sams1_D7_all	Deseq2 output for all genes between wild type(N2) and sams-1(lof) (sams-1(ok3033)) at D7 of adulthood
3	WormCat1	Comparison of enrichment scores from WormCat Category 1 enrichment for D1 and D7 up and down regulated genes. Color code is below.
4	WormCat2	Comparison of enrichment scores from WormCat Category 2 enrichment for D1 and D7 up and down regulated genes. Color code is below.
5	WormCat3	Comparison of enrichment scores from WormCat Category 3 enrichment for D1 and D7 up and down regulated genes. Color code is below.
6	Principal Components
Abbreviations:	NC: No change
	NF: Not found
	NS: Not significant
	NV: No value
Color Code <=
0.05
0.0001
1e-06
1e-08
1e-10

## Sheet: 1. N2_sams1_D1_all
WormBase ID	T_R1_D1_EV_9	T_R3_D1_EV_15	T_R5_D1_EV_5	T_R1_D1_Sams1_8	T_R3_D1_Sams1_10	T_R5_D1_Sams1_12	baseMean	log2FoldChange	lfcSE	stat	pvalue	padj	foldChange	log10padj	WormCat1	WormCat2	WormCat3	Automated Description	automated_description	Gene name
WBGene00000144	254.906	302.92	245.086	143.89	38.6329	37.4417	170.479	-1.86637	0.591358	9.38795	0.00218417	0.0059285	0.274263	2.22705	Cell cycle	Cell cycle: APC	Cell cycle: APC	apc-10 is an ortholog of human ANAPC10 (anaphase promoting complex subunit 10)\; is predicted to encode a protein with the following domains: APC10\/DOC domain, Galactose-binding-like domain superfamily, and Anaphase-promoting complex subunit APC10\/Doc1.	Predicted to be involved in protein K11-linked ubiquitination. Predicted to be part of anaphase-promoting complex. Is an ortholog of human ANAPC10 (anaphase promoting complex subunit 10).	apc-10
WBGene00000145	300.115	515.086	416.511	179.676	65.508	60.0627	256.16	-2.0111	0.531809	13.3441	0.000259234	0.000993919	0.248084	3.00265	Cell cycle	Cell cycle: APC	Cell cycle: APC	apc-11 is an ortholog of human ANAPC11 (anaphase promoting complex subunit 11)\; exhibits ubiquitin-protein transferase activity\; is involved in anaphase-promoting complex-dependent catabolic process, embryo development, and meiotic chromosome segregation\; is expressed in the germ line.	Enables ubiquitin-protein transferase activity. Involved in anaphase-promoting complex-dependent catabolic process; embryo development; and meiotic chromosome segregation. Predicted to be located in nucleus. Predicted to be part of anaphase-promoting complex. Expressed in germ line. Is an ortholog of human ANAPC11 (anaphase promoting complex subunit 11).	apc-11
WBGene00000143	1008.08	1422.62	930.789	440.615	194.004	146.647	690.459	-2.10479	0.495789	16.662	4.47e-05	0.000234884	0.232485	3.62915	Cell cycle	Cell cycle: APC	Cell cycle: APC	apc-2 is an ortholog of human ANAPC2 (anaphase promoting complex subunit 2)\; is predicted to have ubiquitin protein ligase binding activity.	Predicted to enable ubiquitin protein ligase binding activity. Predicted to be involved in metaphase/anaphase transition of mitotic cell cycle and protein K11-linked ubiquitination. Predicted to be part of anaphase-promoting complex. Human ortholog(s) of this gene implicated in several diseases, including acute myeloid leukemia; lung disease (multiple); and primary angle-closure glaucoma. Is an o…	apc-2
WBGene00015235	805.117	878.099	720.525	354.878	126.817	141.966	504.567	-1.94584	0.481302	15.2856	9.24e-05	0.00042397	0.259564	3.37266	Cell cycle	Cell cycle: APC	Cell cycle: APC	cdc-26 is expressed in the germ line.	Predicted to be involved in cell division; meiotic cell cycle; and protein ubiquitination. Predicted to be located in nucleus. Expressed in germ line.	cdc-26
WBGene00019630	71.1812	78.4893	97.7664	57.4067	11.7578	18.7208	55.887	-1.48861	0.6496	5.07795	0.024232	0.045633	0.356355	1.34072	Cell cycle	Cell cycle: APC	Cell cycle: APC	emb-1 is enriched in the germ line based on RNA-seq studies\; is affected by several genes including daf-16, hsf-1, and sir-2.1 based on microarray, RNA-seq, and tiling array studies\; is affected by seven chemicals including hydrogen sulfide, Rotenone, and manganese chloride based on microarray and RNA-seq studies.	Predicted to be involved in cell division; meiotic cell cycle; and protein ubiquitination.	emb-1
WBGene00001281	838.784	911.212	581.241	327.293	117.578	127.926	484.006	-2.02451	0.500426	15.2278	9.53e-05	0.00043487	0.245789	3.36164	Cell cycle	Cell cycle: APC	Cell cycle: APC	emb-27 is an ortholog of human CDC16 (cell division cycle 16)\; is involved in asymmetric cell division, eggshell formation, and polarity specification of anterior\/posterior axis\; localizes to the synapse\; is expressed in GABAergic neurons.	Involved in asymmetric cell division; eggshell formation; and polarity specification of anterior/posterior axis. Located in synapse. Expressed in GABAergic neurons. Is an ortholog of human CDC16 (cell division cycle 16).	emb-27
WBGene00001284	988.842	1209.23	918.736	382.463	285.548	266.772	675.264	-1.7371	0.321867	27.6273	1.47e-07	2.29e-06	0.299972	5.64081	Cell cycle	Cell cycle: APC	Cell cycle: APC	emb-30 is an ortholog of human ANAPC4 (anaphase promoting complex subunit 4)\; is involved in several processes, including asymmetric cell division, axis specification, and metaphase\/anaphase transition of meiosis I.	Involved in several processes, including anterior/posterior axis specification; asymmetric cell division; and metaphase/anaphase transition of meiosis I. Predicted to be located in nuclear periphery. Predicted to be part of anaphase-promoting complex. Is an ortholog of human ANAPC4 (anaphase promoting complex subunit 4).	emb-30
WBGene00001510	984.032	1249.7	878.558	328.784	342.657	363.496	691.204	-1.58848	0.300482	26.732	2.34e-07	3.36e-06	0.332521	5.47417	Cell cycle	Cell cycle: APC	Cell cycle: APC	fzr-1 is an ortholog of human FZR1 (fizzy and cell division cycle 20 related 1)\; is predicted to have anaphase-promoting complex binding activity and ubiquitin-protein transferase activator activity\; is involved in cell cycle G1\/S phase transition and regulation of cell division\; localizes to the cytoplasm and nucleus\; is expressed in the intestinal cell, the seam cell, the ventral cord blas…	Predicted to enable anaphase-promoting complex binding activity and ubiquitin-protein transferase activator activity. Involved in cell cycle G1/S phase transition and regulation of cell division. Located in cytoplasm and nucleus. Expressed in intestinal cell; seam cell; ventral cord blast cell; and vulval precursor cell.	fzr-1
WBGene00001583	215.468	210.94	129.909	50.6968	46.1915	52.2624	117.578	-1.90061	0.389599	22.6816	1.91e-06	1.77e-05	0.267829	4.7529	Cell cycle	Cell cycle: APC	Cell cycle: APC	gfi-3 is an ortholog of human ANAPC5 (anaphase promoting complex subunit 5)\; is expressed in the germ line\; human ANAPC5 exhibits protein phosphatase binding activity.	Predicted to be involved in anaphase-promoting complex-dependent catabolic process; positive regulation of mitotic metaphase/anaphase transition; and protein K11-linked ubiquitination. Predicted to be part of anaphase-promoting complex. Expressed in germ line and sperm. Is an ortholog of human ANAPC5 (anaphase promoting complex subunit 5).	gfi-3
WBGene00003132	2220.08	2434.4	1658.01	691.117	429.161	461.001	1315.63	-1.997	0.355468	29.3894	5.92e-08	1.09e-06	0.250521	5.96255	Cell cycle	Cell cycle: APC	Cell cycle: APC	mat-1 is an ortholog of human CDC27 (cell division cycle 27)\; is involved in asymmetric cell division, cortical granule exocytosis, and polarity specification of anterior\/posterior axis.	Involved in asymmetric cell division; cortical granule exocytosis; and polarity specification of anterior/posterior axis. Predicted to be located in nucleus. Is an ortholog of human CDC27 (cell division cycle 27).	mat-1
WBGene00003133	1685.26	1490.07	1161.14	440.615	250.274	251.171	879.756	-2.20247	0.382683	30.4453	3.43e-08	7.08e-07	0.217266	6.14972	Cell cycle	Cell cycle: APC	Cell cycle: APC	mat-2 is an ortholog of human ANAPC1 (anaphase promoting complex subunit 1)\; is involved in several processes, including asymmetric cell division, establishment of meiotic spindle localization, and regulation of cell cycle process\; localizes to the anaphase-promoting complex.	Predicted to enable molecular adaptor activity. Involved in several processes, including establishment of meiotic spindle localization; metaphase/anaphase transition of cell cycle; and polarity specification of anterior/posterior axis. Part of anaphase-promoting complex. Human ortholog(s) of this gene implicated in Rothmund-Thomson syndrome. Is an ortholog of human ANAPC1 (anaphase promoting comp…	apc-1
WBGene00003134	521.354	567.821	445.975	135.689	113.379	123.246	317.911	-2.0436	0.303338	42.6037	6.7e-11	5.66e-09	0.242558	8.24742	Cell cycle	Cell cycle: APC	Cell cycle: APC	mat-3 is an ortholog of human CDC23 (cell division cycle 23)\; is involved in asymmetric cell division and polarity specification of anterior\/posterior axis.	Predicted to enable molecular adaptor activity. Involved in asymmetric cell division; polarity specification of anterior/posterior axis; and positive regulation of metaphase/anaphase transition of meiosis I. Is an ortholog of human CDC23 (cell division cycle 23).	mat-3
WBGene00013443	865.718	808.195	595.973	233.354	99.1018	98.2844	450.104	-2.39713	0.463186	24.3215	8.15e-07	9.02e-06	0.189842	5.04471	Cell cycle	Cell cycle: APC	Cell cycle: APC	such-1 is an ortholog of human ANAPC5 (anaphase promoting complex subunit 5)\; is expressed in head neurons, the germ line, and the vulval precursor cell\; human ANAPC5 exhibits protein phosphatase binding activity.	Predicted to be involved in anaphase-promoting complex-dependent catabolic process; positive regulation of mitotic metaphase/anaphase transition; and protein K11-linked ubiquitination. Predicted to be part of anaphase-promoting complex. Expressed in germ line; head neurons; sperm; and vulval precursor cell. Is an ortholog of human ANAPC5 (anaphase promoting complex subunit 5).	such-1
WBGene00021512	819.546	614.424	432.583	243.047	123.457	139.626	395.447	-1.88283	0.437429	17.4237	2.99e-05	0.000168077	0.271152	3.77449	Cell cycle	Cell cycle: APC	Cell cycle: APC	Y41D4B.4 is an ortholog of human ANAPC7 (anaphase promoting complex subunit 7)\; human ANAPC7 exhibits protein phosphatase binding activity.	Predicted to be involved in cell division.	0
WBGene00044345	395.344	502.822	287.942	139.416	64.6681	80.3436	245.089	-2.05914	0.445479	19.9337	8.02e-06	5.72e-05	0.239959	4.24261	Cell cycle	Cell cycle: APC	Cell cycle: APC	Y48G1C.12 is an ortholog of human ANAPC10 (anaphase promoting complex subunit 10)\; is predicted to encode a protein with the following domains: APC10\/DOC domain, Galactose-binding-like domain superfamily, and Anaphase-promoting complex subunit APC10\/Doc1.	Predicted to be involved in protein K11-linked ubiquitination. Predicted to be part of anaphase-promoting complex. Is an ortholog of human ANAPC10 (anaphase promoting complex subunit 10).	0
WBGene00017771	45.2097	29.4335	52.2313	56.6612	93.2229	76.4434	58.867	0.834504	0.461687	3.24057	0.0718356	0.113364	1.78324	0.945526	Cell cycle	Cell cycle: chromosome dynamics	Cell cycle: chromosome dynamics: CENP	F25B4.8 is an ortholog of human CENPV, CENPVP1, and CENPVP3\; is predicted to have carbon-sulfur lyase activity.	Predicted to enable carbon-sulfur lyase activity and metal ion binding activity. Is an ortholog of human CENPV (centromere protein V).	0
WBGene00001829	4508.47	4044.65	2742.81	927.454	439.239	470.361	2188.83	-2.62021	0.431203	32.8036	1.02e-08	2.77e-07	0.162644	6.55764	Cell cycle	Cell cycle: chromosome dynamics	Cell cycle: chromosome dynamics: CENP	hcp-1 is an ortholog of human CAGE1\; is involved in several processes, including attachment of spindle microtubules to kinetochore, kinetochore assembly, and nuclear division\; localizes to the condensed chromosome kinetochore, nucleus, and spindle\; is expressed in the AB, the Psub1, and the head.	Involved in chromosome segregation; organelle organization; and protein localization. Located in kinetochore; nucleus; and spindle. Expressed in AB and Psub1.	hcp-1
WBGene00001831	1043.67	1157.72	878.558	349.659	136.895	139.626	617.688	-2.29769	0.470448	21.7756	3.06e-06	2.6e-05	0.203389	4.58546	Cell cycle	Cell cycle: chromosome dynamics	Cell cycle: chromosome dynamics: CENP	hcp-3 is an ortholog of human CENPA (centromere protein A)\; is predicted to have DNA binding activity and protein heterodimerization activity\; is involved in several processes, including embryo development, kinetochore assembly, and protein localization to organelle\; localizes to the condensed chromosome, centromeric region and nucleus\; colocalizes with the kinetochore\; is expressed in the e…	Predicted to enable DNA binding activity and protein heterodimerization activity. Predicted to be a structural constituent of chromatin. Involved in several processes, including negative regulation of mitotic centrosome separation; non-membrane-bounded organelle assembly; and protein localization to chromosome. Located in kinetochore and nucleus. Expressed in embryonic cell; hyp3; hyp4; hyp7 sync…	hcp-3
WBGene00001832	2665.45	3361.55	2496.39	770.89	542.541	485.962	1720.46	-2.24376	0.337798	40.3806	2.09e-10	1.37e-08	0.211135	7.86191	Cell cycle	Cell cycle: chromosome dynamics	Cell cycle: chromosome dynamics: CENP	hcp-4 is involved in several processes, including attachment of spindle microtubules to kinetochore, establishment of protein localization to chromosome, and kinetochore assembly\; localizes to the condensed chromosome, centromeric region, cytoplasm, and nucleoplasm\; colocalizes with the kinetochore.	Involved in several processes, including kinetochore assembly; negative regulation of mitotic centrosome separation; and nuclear chromosome segregation. Located in cytoplasm; kinetochore; and nucleoplasm.	hcp-4
WBGene00009254	2241.25	2495.71	1538.82	574.813	388.849	407.958	1274.57	-2.19383	0.35683	34.7357	3.78e-09	1.29e-07	0.21857	6.88978	Cell cycle	Cell cycle: chromosome dynamics	Cell cycle: chromosome dynamics: condensin	capg-1 is an ortholog of human NCAPG (non-SMC condensin I complex subunit G)\; is involved in meiotic sister chromatid segregation and mitotic sister chromatid segregation\; localizes to the dosage compensation complex.	Involved in embryo development; meiotic sister chromatid segregation; and mitotic sister chromatid segregation. Part of dosage compensation complex.	capg-1
WBGene00010093	1310.12	1664.22	921.414	454.78	146.973	123.246	770.125	-2.42545	0.567268	16.5039	4.85e-05	0.000251447	0.186152	3.59955	Cell cycle	Cell cycle: chromosome dynamics	Cell cycle: chromosome dynamics: condensin	capg-2 is an ortholog of human NCAPG2 (non-SMC condensin II complex subunit G2)\; is involved in mitotic sister chromatid segregation.	Involved in mitotic sister chromatid segregation. Predicted to be located in nucleus. Predicted to be part of condensin complex. Is an ortholog of human NCAPG2 (non-SMC condensin II complex subunit G2).	capg-2
WBGene00001833	1458.25	1850.63	1287.03	354.878	264.552	221.53	906.146	-2.45002	0.347022	45.0517	1.92e-11	2.09e-09	0.183008	8.68016	Cell cycle	Cell cycle: chromosome dynamics	Cell cycle: chromosome dynamics: condensin	hcp-6 is an ortholog of human NCAPD3 (non-SMC condensin II complex subunit D3)\; is involved in attachment of mitotic spindle microtubules to kinetochore, embryo development, and mitotic chromosome condensation\; localizes to the condensed chromosome, centromeric region, condensin complex, and nucleoplasm.	Predicted to enable histone binding activity. Involved in attachment of mitotic spindle microtubules to kinetochore; embryo development; and mitotic chromosome condensation. Located in condensed chromosome, centromeric region and nucleoplasm. Part of condensin complex. Human ortholog(s) of this gene implicated in primary autosomal recessive microcephaly. Is an ortholog of human NCAPD3 (non-SMC co…	hcp-6
WBGene00016202	1281.26	1545.26	1015.16	335.494	186.446	202.029	760.942	-2.40732	0.385856	35.2847	2.85e-09	1.05e-07	0.188505	6.9807	Cell cycle	Cell cycle: chromosome dynamics	Cell cycle: chromosome dynamics: condensin	kle-2 is an ortholog of human NCAPH2 (non-SMC condensin II complex subunit H2)\; is involved in mitotic sister chromatid segregation.	Predicted to enable chromatin binding activity. Involved in mitotic sister chromatid segregation. Predicted to be located in nucleus. Predicted to be part of condensin complex. Is an ortholog of human NCAPH2 (non-SMC condensin II complex subunit H2).	kle-2
WBGene00004874	3101.19	2786.37	1986.13	756.725	496.349	403.278	1588.34	-2.24901	0.386325	30.9942	2.59e-08	5.72e-07	0.210369	6.24259	Cell cycle	Cell cycle: chromosome dynamics	Cell cycle: chromosome dynamics: condensin	smc-4 is an ortholog of human SMC4 (structural maintenance of chromosomes 4)\; is predicted to have ATP binding activity\; is involved in mitotic sister chromatid segregation\; localizes to the chromosome, centromeric region and condensed chromosome\; is expressed in the head, the intestine, the linker cell, and the tail.	Predicted to enable ATP binding activity and ATP hydrolysis activity. Involved in mitotic sister chromatid segregation and positive regulation of nematode male tail tip morphogenesis. Located in chromosome, centromeric region and condensed chromosome. Expressed in head; linker cell; and tail. Is an ortholog of human SMC4 (structural maintenance of chromosomes 4).	smc-4
WBGene00000099	978.261	1189.6	815.612	372.025	142.774	117.005	602.547	-2.23894	0.512935	17.4559	2.94e-05	0.000165608	0.211842	3.78092	Cell cycle	Cell cycle: chromosome dynamics	Cell cycle: chromosome dynamics: kinase	air-2 is an ortholog of human AURKA (aurora kinase A), AURKB (aurora kinase B), and AURKC\; exhibits ATPase binding activity, kinesin binding activity, and protein serine\/threonine kinase activity\; is involved in several processes, including cellular protein modification process, chromosome condensation, and microtubule cytoskeleton organization\; localizes to the condensed nuclear chromosome a…	Enables ATPase binding activity; kinesin binding activity; and protein serine/threonine kinase activity. Involved in several processes, including protein phosphorylation; regulation of actomyosin contractile ring contraction; and spindle midzone assembly. Located in condensed nuclear chromosome and spindle midzone. Expressed in oocyte and sperm. Human ortholog(s) of this gene implicated in severa…	air-2
WBGene00004043	1111.97	1209.23	895.968	327.293	149.493	213.73	651.279	-2.21952	0.401213	28.1203	1.14e-07	1.86e-06	0.214713	5.73152	Cell cycle	Cell cycle: chromosome dynamics	Cell cycle: chromosome dynamics: kinase	plk-2 is an ortholog of human PLK1\; is predicted to have ATP binding activity and protein serine\/threonine kinase activity\; is involved in regulation of meiosis I\; localizes to the cytoplasm\; is expressed in the germ line.	Predicted to enable protein serine/threonine kinase activity. Involved in regulation of meiosis I. Located in cytoplasm. Expressed in germ line. Human ortholog(s) of this gene implicated in several diseases, including breast carcinoma; reproductive organ cancer (multiple); and urinary bladder cancer. Is an ortholog of human PLK1 (polo like kinase 1).	plk-2
WBGene00017643	1834.36	1621.29	1103.55	719.448	283.028	289.393	975.18	-1.8192	0.485377	13.2235	0.00027646	0.00104699	0.283379	2.98006	Cell cycle	Cell cycle: chromosome dynamics	Cell cycle: chromosome dynamics: kinetochore protein	czw-1 is an ortholog of human Zw10\; localizes to the RZZ complex.	Predicted to be involved in endoplasmic reticulum to Golgi vesicle-mediated transport and mitotic spindle assembly checkpoint signaling. Part of RZZ complex. Is an ortholog of human ZW10 (zw10 kinetochore protein).	czw-1
WBGene00001830	2059.45	1850.63	1426.32	871.538	444.279	412.639	1177.47	-1.62631	0.417826	14.4274	0.000145665	0.000614308	0.323915	3.21161	Cell cycle	Cell cycle: chromosome dynamics	Cell cycle: chromosome dynamics: kinetochore protein	hcp-2 is an ortholog of human CAGE1\; is involved in several processes, including nuclear division, protein localization, and spindle organization\; localizes to the kinetochore.	Predicted to enable actin filament binding activity and microfilament motor activity. Involved in chromosome segregation; meiotic spindle organization; and protein localization. Located in kinetochore.	hcp-2
WBGene00020064	237.591	285.75	156.694	135.689	29.3946	19.5009	144.103	-1.88008	0.716585	6.4763	0.0109322	0.0230309	0.271668	1.63769	Cell cycle	Cell cycle: chromosome dynamics	Cell cycle: chromosome dynamics: kinetochore protein	kbp-1 is involved in kinetochore assembly\; localizes to the condensed chromosome kinetochore.	Involved in kinetochore assembly. Located in kinetochore.	kbp-1
WBGene00017832	205.848	420.654	231.693	123.014	63.8283	44.462	181.583	-1.8901	0.52518	12.1997	0.000477974	0.001645	0.269788	2.78383	Cell cycle	Cell cycle: chromosome dynamics	Cell cycle: chromosome dynamics: kinetochore protein	kbp-2 is involved in kinetochore assembly\; localizes to the condensed chromosome kinetochore.	Involved in kinetochore assembly. Located in kinetochore.	kbp-2
WBGene00009179	879.184	1768.46	1296.41	468.946	254.473	172.388	806.644	-2.13797	0.489005	17.6251	2.69e-05	0.000153817	0.227199	3.81299	Cell cycle	Cell cycle: chromosome dynamics	Cell cycle: chromosome dynamics: kinetochore protein	kbp-3 localizes to the Ndc80 complex and condensed chromosome kinetochore.	Predicted to be involved in cell division. Located in kinetochore. Part of Ndc80 complex.	kbp-3
WBGene00022357	332.82	567.821	462.046	259.448	62.9885	42.1219	287.874	-1.90117	0.672586	7.49089	0.00620118	0.0142033	0.267726	1.84761	Cell cycle	Cell cycle: chromosome dynamics	Cell cycle: chromosome dynamics: kinetochore protein	kbp-4 localizes to the Ndc80 complex and condensed chromosome kinetochore.	Located in kinetochore. Part of Ndc80 complex.	kbp-4
WBGene00016387	627.164	1085.36	601.33	320.583	119.258	71.7632	470.91	-2.1766	0.592381	12.4212	0.000424497	0.00149464	0.221197	2.82546	Cell cycle	Cell cycle: chromosome dynamics	Cell cycle: chromosome dynamics: kinetochore protein	kbp-5 localizes to the condensed chromosome kinetochore.	Located in kinetochore.	kbp-5
WBGene00021648	226.048	435.37	192.854	111.831	45.3517	54.6025	177.676	-2.01056	0.529614	13.4815	0.000240921	0.000935295	0.248176	3.02905	Cell cycle	Cell cycle: chromosome dynamics	Cell cycle: chromosome dynamics: kinetochore protein	mis-12 is involved in kinetochore assembly\; localizes to the condensed chromosome kinetochore.	Involved in kinetochore assembly. Located in kinetochore.	mis-12
WBGene00018900	2248.94	1388.28	983.021	454.035	274.63	273.012	936.987	-2.20568	0.44296	22.7602	1.84e-06	1.72e-05	0.216783	4.76506	Cell cycle	Cell cycle: chromosome dynamics	Cell cycle: chromosome dynamics: kinetochore protein	rod-1 is an ortholog of human KNTC1\; exhibits protein domain specific binding activity\; is involved in several processes, including mitotic chromosome movement towards spindle pole, positive regulation of protein localization to kinetochore, and regulation of organelle organization\; localizes to the RZZ complex.	Enables protein domain specific binding activity. Involved in several processes, including chromosome organization; positive regulation of kinetochore assembly; and regulation of cell cycle process. Part of RZZ complex. Is an ortholog of human KNTC1 (kinetochore associated 1).	rod-1
WBGene00021460	880.146	757.912	483.475	272.868	124.297	104.525	437.204	-2.08002	0.490258	16.6963	4.39e-05	0.000231366	0.236511	3.6357	Cell cycle	Cell cycle: chromosome dynamics	Cell cycle: chromosome dynamics: kinetochore protein	zwl-1 is an ortholog of human Zwilch\; is involved in positive regulation of mitotic spindle pole body separation, positive regulation of protein localization to kinetochore, and protein localization to kinetochore involved in kinetochore assembly\; localizes to the RZZ complex.	Involved in positive regulation of mitotic spindle pole body separation; positive regulation of protein localization to kinetochore; and protein localization to kinetochore involved in kinetochore assembly. Located in kinetochore. Part of RZZ complex. Is an ortholog of human ZWILCH (zwilch kinetochore protein).	zwl-1
WBGene00000592	419.392	480.747	441.957	144.635	96.5823	96.7244	280.006	-1.98851	0.338427	32.4662	1.21e-08	3.17e-07	0.251998	6.49838	Cell cycle	Cell cycle: chromosome dynamics	Cell cycle: chromosome dynamics: meiotic functions	coh-3 is involved in meiotic sister chromatid cohesion.	Involved in meiotic sister chromatid cohesion.	coh-3
WBGene00021560	316.468	403.484	297.317	116.304	68.8674	90.4841	215.487	-1.88245	0.369501	24.5722	7.16e-07	8.12e-06	0.271222	5.09042	Cell cycle	Cell cycle: chromosome dynamics	Cell cycle: chromosome dynamics: meiotic functions	coh-4 is involved in meiotic sister chromatid cohesion.	Involved in meiotic sister chromatid cohesion.	coh-4
WBGene00022172	254.906	313.957	262.496	47.7147	18.4766	27.3012	154.142	-3.14823	0.453689	42.4623	7.21e-11	6e-09	0.112795	8.22153	Cell cycle	Cell cycle: chromosome dynamics	Cell cycle: chromosome dynamics: meiotic functions	cosa-1 is an ortholog of human CNTD1\; is involved in reciprocal meiotic recombination\; localizes to the site of double-strand break.	Involved in reciprocal meiotic recombination. Located in site of double-strand break. Is an ortholog of human CNTD1 (cyclin N-terminal domain containing 1).	cosa-1
WBGene00009284	1366.87	1420.17	997.753	320.583	185.606	192.669	747.275	-2.43681	0.376251	37.9583	7.23e-10	3.56e-08	0.184691	7.44805	Cell cycle	Cell cycle: chromosome dynamics	Cell cycle: chromosome dynamics: meiotic functions	F31C3.2 is an ortholog of human TENT2 (terminal nucleotidyltransferase 2)\; is predicted to encode a protein with the following domain: PAP\/25A-associated.	Predicted to enable polynucleotide adenylyltransferase activity. Predicted to be involved in mRNA polyadenylation. Predicted to be located in cytosol.	gldr-2
WBGene00018193	652.174	423.106	267.853	277.341	372.052	433.7	404.371	-0.311818	0.439544	0.502544	0.478384	0.543982	0.805626	0.264415	Cell cycle	Cell cycle: chromosome dynamics	Cell cycle: chromosome dynamics: meiotic functions	F39C12.1 is an ortholog of human MIOS (meiosis regulator for oocyte development)\; is predicted to encode a protein with the following domains: WD40\/YVTN repeat-like-containing domain superfamily, WD repeat protein mio, zinc-ribbon like domain, WD40-repeat-containing domain superfamily, and MIOS\/Sea4.	Predicted to be involved in cellular response to amino acid starvation and positive regulation of TORC1 signaling. Predicted to be located in cytoplasm. Is an ortholog of human MIOS (meiosis regulator for oocyte development).	0
WBGene00022694	917.661	1220.26	728.56	410.793	158.731	124.026	593.339	-2.04678	0.529027	13.8938	0.000193431	0.000780102	0.242023	3.10785	Cell cycle	Cell cycle: chromosome dynamics	Cell cycle: chromosome dynamics: meiotic functions	gcna-1 is an ortholog of human ACRC\; is involved in meiotic chromosome segregation\; localizes to the condensed chromosome\; is expressed in germ cells.	Enables SUMO polymer binding activity. Involved in meiotic chromosome segregation and protein-DNA covalent cross-linking repair. Located in PML body and condensed chromosome. Expressed in Z2; Z3; and germ cell. Human ortholog(s) of this gene implicated in spermatogenic failure. Is an ortholog of human GCNA (germ cell nuclear acidic peptidase).	gcna-1
WBGene00001862	858.022	1369.88	964.271	512.187	189.805	183.308	679.58	-1.84979	0.507237	12.4998	0.000406995	0.00144397	0.277432	2.84044	Cell cycle	Cell cycle: chromosome dynamics	Cell cycle: chromosome dynamics: meiotic functions	him-3 is an ortholog of human HORMAD1 and HORMAD2\; exhibits DNA binding activity\; is involved in regulation of centriole-centriole cohesion and synaptonemal complex assembly\; localizes to the lateral element\; is expressed in the oocyte and the spermatocyte.	Enables DNA binding activity. Involved in regulation of centriole-centriole cohesion and synaptonemal complex assembly. Located in lateral element. Expressed in oocyte and spermatocyte. Is an ortholog of human HORMAD1 (HORMA domain containing 1) and HORMAD2 (HORMA domain containing 2).	him-3
WBGene00001867	407.849	524.897	302.674	190.859	64.6681	58.5026	258.242	-1.97512	0.552214	11.9609	0.000543274	0.00183193	0.25435	2.73709	Cell cycle	Cell cycle: chromosome dynamics	Cell cycle: chromosome dynamics: meiotic functions	him-8 is involved in meiotic chromosome segregation\; localizes to the X chromosome, condensed nuclear chromosome, and nuclear envelope.	Involved in meiotic chromosome segregation. Located in X chromosome; condensed nuclear chromosome; and nuclear envelope.	him-8
WBGene00002033	429.011	485.653	349.548	336.239	83.9846	85.8039	295.04	-1.32035	0.599107	4.70402	0.0300922	0.0548936	0.400438	1.26048	Cell cycle	Cell cycle: chromosome dynamics	Cell cycle: chromosome dynamics: meiotic functions	htp-2 is an ortholog of human HORMAD1 and HORMAD2\; is involved in regulation of centriole-centriole cohesion\; localizes to the lateral element.	Involved in regulation of centriole-centriole cohesion. Located in lateral element.	htp-2
WBGene00002034	1201.42	1210.45	858.469	329.529	148.653	176.288	654.136	-2.3206	0.424155	27.2985	1.74e-07	2.65e-06	0.200184	5.57665	Cell cycle	Cell cycle: chromosome dynamics	Cell cycle: chromosome dynamics: meiotic functions	htp-3 is involved in meiotic DNA double-strand break formation and synapsis\; localizes to the lateral element and nuclear chromatin\; is expressed in the embryonic cell, the germ line, and the nervous system.	Involved in homologous chromosome pairing at meiosis and meiotic DNA double-strand break formation. Located in chromatin and lateral element. Expressed in Z2; Z3; embryonic cell; germ line; and neurons.	htp-3
WBGene00007278	363.601	673.291	462.046	287.779	110.86	60.0627	326.273	-1.70751	0.600077	7.68144	0.00557915	0.012984	0.306188	1.88659	Cell cycle	Cell cycle: chromosome dynamics	Cell cycle: chromosome dynamics: meiotic functions	lab-1 exhibits protein phosphatase 1 binding activity\; is involved in several processes, including chromosome organization involved in meiotic cell cycle, chromosome organization involved in meiotic cell cycle, and regulation of cellular protein localization\; localizes to the condensed chromosome and nucleus.	Enables protein phosphatase 1 binding activity. Involved in meiotic sister chromatid cohesion and regulation of protein localization to nucleus. Located in condensed chromosome and nucleus.	lab-1
WBGene00008641	511.735	721.121	432.583	226.645	87.344	67.083	341.085	-2.12696	0.537744	14.4694	0.000142458	0.000603526	0.22894	3.2193	Cell cycle	Cell cycle: chromosome dynamics	Cell cycle: chromosome dynamics: meiotic functions	pch-2 is an ortholog of human TRIP13 (thyroid hormone receptor interactor 13)\; is predicted to have ATP binding activity\; localizes to the condensed chromosome kinetochore.	Predicted to enable ATP binding activity and ATP hydrolysis activity. Predicted to be involved in meiotic recombination checkpoint signaling and reciprocal meiotic recombination. Located in kinetochore. Human ortholog(s) of this gene implicated in mosaic variegated aneuploidy syndrome 3. Is an ortholog of human TRIP13 (thyroid hormone receptor interactor 13).	pch-2
WBGene00004333	1012.89	1017.91	646.865	287.779	175.528	151.327	548.716	-2.12304	0.406331	25.2641	5e-07	6.1e-06	0.229563	5.21488	Cell cycle	Cell cycle: chromosome dynamics	Cell cycle: chromosome dynamics: meiotic functions	rec-8 is predicted to have damaged DNA binding activity\; is involved in several processes, including double-strand break repair, meiotic nuclear division, and regulation of centriole-centriole cohesion\; localizes to the intracellular organelle\; is expressed in the embryonic cell and the gonad.	Predicted to enable chromatin binding activity and damaged DNA binding activity. Involved in double-strand break repair; meiotic chromosome segregation; and regulation of centriole-centriole cohesion. Located in intracellular non-membrane-bounded organelle and nucleoplasm. Expressed in Z2; Z3; embryonic cell; and gonad.	rec-8
WBGene00018819	747.403	542.067	376.334	196.077	81.4651	116.225	343.262	-2.0806	0.47173	18.0718	2.13e-05	0.000125829	0.236416	3.90022	Cell cycle	Cell cycle: chromosome dynamics	Cell cycle: chromosome dynamics: meiotic functions	rog-1 is an ortholog of human DOK1, DOK2, and DOK3\; is expressed in the germ line\; is predicted to encode a protein with the following domain: IRS-type PTB domain.	Predicted to enable fibroblast growth factor receptor binding activity and transmembrane receptor protein tyrosine kinase adaptor activity. Predicted to be involved in fibroblast growth factor receptor signaling pathway. Predicted to be located in cytoplasm. Expressed in germ line. Human ortholog(s) of this gene implicated in renal cell carcinoma. Is an ortholog of human FRS3 (fibroblast growth f…	rog-1
WBGene00004738	1708.35	1683.84	1092.84	470.437	314.942	344.776	935.864	-1.98858	0.357047	28.9271	7.52e-08	1.33e-06	0.251986	5.87773	Cell cycle	Cell cycle: chromosome dynamics	Cell cycle: chromosome dynamics: meiotic functions	scc-3 is an ortholog of human STAG1 (stromal antigen 1), STAG2 (stromal antigen 2), and STAG3 (stromal antigen 3)\; is predicted to have DNA binding activity\; is involved in meiotic sister chromatid cohesion and mitotic sister chromatid segregation\; localizes to the chromatin and cohesin complex\; is expressed in the gonad\; human orthologs of this gene are implicated in premature ovarian failu…	Predicted to enable DNA binding activity and chromatin binding activity. Involved in nuclear division and regulation of DNA damage checkpoint. Located in chromatin and condensed chromosome. Part of cohesin complex. Expressed in gonad. Human ortholog(s) of this gene implicated in several diseases, including intellectual disability (multiple); primary ovarian insufficiency 8; and spermatogenic fail…	scc-3
WBGene00004985	497.307	881.778	555.795	267.649	135.215	78.7836	402.755	-2.00553	0.525034	13.5944	0.000226867	0.000888364	0.249043	3.05141	Cell cycle	Cell cycle: chromosome dynamics	Cell cycle: chromosome dynamics: meiotic functions	spo-11 is an ortholog of human SPO11\; is predicted to have several functions, including ATP binding activity, DNA binding activity, and hydrolase activity\; is involved in meiotic DNA double-strand break processing.	Predicted to enable DNA binding activity. Involved in meiotic DNA double-strand break processing. Predicted to be located in nuclear chromosome. Is an ortholog of human SPO11 (SPO11 initiator of meiotic double stranded breaks).	spo-11
WBGene00006375	667.564	916.117	707.132	375.007	209.122	197.349	512.049	-1.551	0.395572	14.7246	0.000124409	0.000541152	0.341273	3.26668	Cell cycle	Cell cycle: chromosome dynamics	Cell cycle: chromosome dynamics: meiotic functions	syp-1 exhibits protein homodimerization activity\; is involved in positive regulation of reciprocal meiotic recombination, regulation of chromosome segregation, and synaptonemal complex assembly\; localizes to the central element\; is expressed in the germ line and the gonad.	Enables protein homodimerization activity. Involved in positive regulation of reciprocal meiotic recombination; regulation of chromosome segregation; and synaptonemal complex assembly. Located in central element. Expressed in germ line.	syp-1
WBGene00006376	366.487	403.484	301.335	170.729	36.1134	28.0813	217.705	-2.18787	0.677823	9.59762	0.00194829	0.00539026	0.219476	2.26839	Cell cycle	Cell cycle: chromosome dynamics	Cell cycle: chromosome dynamics: meiotic functions	syp-2 is involved in positive regulation of reciprocal meiotic recombination and synaptonemal complex assembly\; localizes to the central element\; is expressed in germ cells, the gonad, and the midbody.	Involved in positive regulation of reciprocal meiotic recombination and synaptonemal complex assembly. Located in central element.	syp-2
WBGene00006377	431.897	771.403	472.761	260.194	68.0275	78.7836	347.178	-2.04094	0.589872	11.1263	0.000851144	0.0026809	0.243005	2.57172	Cell cycle	Cell cycle: chromosome dynamics	Cell cycle: chromosome dynamics: meiotic functions	syp-3 is involved in chiasma assembly, embryo development, and synaptonemal complex assembly\; localizes to the central element and lateral element.	Involved in chiasma assembly; embryo development; and synaptonemal complex assembly. Located in central element and lateral element.	syp-3
WBGene00006571	1688.15	2233.27	1771.85	439.869	399.767	288.613	1136.92	-2.33506	0.327943	46.172	1.08e-11	1.3e-09	0.198187	8.88446	Cell cycle	Cell cycle: chromosome dynamics	Cell cycle: chromosome dynamics: meiotic functions	tim-1 is an ortholog of human TIMELESS\; is involved in several processes, including embryo development, nuclear division, and regulation of sister chromatid cohesion\; localizes to the nucleus\; colocalizes with the mitotic cohesin complex.	Predicted to enable DNA binding activity. Involved in embryo development; regulation of sister chromatid cohesion; and sister chromatid cohesion. Located in nucleus. Human ortholog(s) of this gene implicated in advanced sleep phase syndrome. Is an ortholog of human TIMELESS (timeless circadian regulator).	tim-1
WBGene00006976	565.602	784.893	562.491	226.645	68.0275	74.1033	380.294	-2.37393	0.542251	17.4184	3e-05	0.00016843	0.192919	3.77358	Cell cycle	Cell cycle: chromosome dynamics	Cell cycle: chromosome dynamics: meiotic functions	zhp-3 is an ortholog of human RNF212B (ring finger protein 212B)\; is predicted to have SUMO transferase activity\; is involved in embryo development, meiotic chromosome segregation, and synaptonemal complex disassembly\; localizes to the synaptonemal complex.	Predicted to enable SUMO transferase activity. Involved in embryo development; meiotic chromosome segregation; and synaptonemal complex disassembly. Located in synaptonemal complex. Is an ortholog of human RNF212B (ring finger protein 212B).	zhp-3
WBGene00011600	412.659	469.709	387.048	162.528	56.2697	56.1625	257.396	-2.20552	0.511424	17.1502	3.45e-05	0.000189315	0.216806	3.72282	Cell cycle	Cell cycle: chromosome dynamics	Cell cycle: chromosome dynamics: meiotic functions	zim-2 localizes to the condensed nuclear chromosome.	Predicted to be involved in meiotic chromosome segregation. Located in condensed nuclear chromosome.	zim-2
WBGene00011601	480.954	870.741	640.169	267.649	99.9417	73.3233	405.463	-2.17463	0.556099	14.0833	0.000174892	0.000715387	0.221499	3.14546	Cell cycle	Cell cycle: chromosome dynamics	Cell cycle: chromosome dynamics: meiotic functions	zim-3 localizes to the condensed nuclear chromosome.	Predicted to be involved in meiotic chromosome segregation. Located in condensed nuclear chromosome.	zim-3
WBGene00007694	32.7049	67.4518	52.2313	67.0987	74.7463	78.7836	62.1694	0.539937	0.448589	1.44119	0.229947	0.297515	1.45391	0.526492	Cell cycle	Cell cycle: chromosome dynamics	Cell cycle: chromosome dynamics: SMC	C23H4.6 is an ortholog of human SMC6 (structural maintenance of chromosomes 6)\; is expressed in several tissues, including the alimentary system, the muscular system, the nervous system, the reproductive system, and the tail\; human SMC6 exhibits ubiquitin protein ligase binding activity.	Predicted to enable damaged DNA binding activity and single-stranded DNA binding activity. Predicted to be involved in double-strand break repair via homologous recombination. Predicted to be located in nucleus and site of double-strand break. Predicted to be part of Smc5-Smc6 complex. Expressed in tail. Is an ortholog of human SMC6 (structural maintenance of chromosomes 6).	0
WBGene00001860	2995.38	2992.41	2085.24	756.725	424.122	528.864	1630.46	-2.23923	0.368463	33.8052	6.09e-09	1.85e-07	0.211799	6.7323	Cell cycle	Cell cycle: chromosome dynamics	Cell cycle: chromosome dynamics: SMC	him-1 is an ortholog of human SMC1A (structural maintenance of chromosomes 1A)\; exhibits DNA binding activity\; is involved in several processes, including chromosome segregation, embryo development, and response to UV\; localizes to the cohesin complex and nuclear chromatin\; is expressed in the linker cell and the somatic cell\; human orthologs of this gene are implicated in Cornelia de Lange …	Enables DNA binding activity. Involved in chromosome segregation; embryo development; and response to radiation. Located in chromatin and nucleus. Part of cohesin complex. Expressed in linker cell. Human ortholog(s) of this gene implicated in Cornelia de Lange syndrome 2; congestive heart failure; and developmental and epileptic encephalopathy. Is an ortholog of human SMC1B (structural maintenanc…	him-1
WBGene00004873	1560.22	1624.97	1208.02	487.584	268.751	308.114	909.609	-2.04492	0.369573	28.4431	9.65e-08	1.62e-06	0.242336	5.78932	Cell cycle	Cell cycle: chromosome dynamics	Cell cycle: chromosome dynamics: SMC	smc-3 is an ortholog of human SMC3 (structural maintenance of chromosomes 3)\; is predicted to have ATP binding activity\; localizes to the cohesin complex and nuclear chromatin\; human orthologs of this gene are implicated in Cornelia de Lange syndrome.	Predicted to enable cohesin loader activity and double-stranded DNA binding activity. Predicted to be involved in mitotic sister chromatid cohesion. Located in chromatin. Part of cohesin complex. Human ortholog(s) of this gene implicated in Cornelia de Lange syndrome 3. Is an ortholog of human SMC3 (structural maintenance of chromosomes 3).	smc-3
WBGene00016151	2090.23	1889.88	1408.91	888.685	390.528	324.495	1165.45	-1.7485	0.474866	12.8155	0.000343765	0.00125811	0.29761	2.90028	Cell cycle	Cell cycle: chromosome dynamics	Cell cycle: chromosome dynamics: SMC	smc-5 is an ortholog of human SMC5 (structural maintenance of chromosomes 5)\; is predicted to have ATP binding activity\; is involved in meiotic DNA double-strand break processing involved in reciprocal meiotic recombination\; localizes to the condensed nuclear chromosome\; is expressed in the germ line.	Predicted to enable single-stranded DNA binding activity. Involved in meiotic DNA double-strand break processing involved in reciprocal meiotic recombination. Located in condensed nuclear chromosome. Expressed in germ line. Is an ortholog of human SMC5 (structural maintenance of chromosomes 5).	smc-5
WBGene00010056	2728.93	3551.64	2761.56	873.775	478.712	425.899	1803.42	-2.34588	0.397915	31.5506	1.94e-08	4.58e-07	0.196708	6.33944	Cell cycle	Cell cycle: chromosome dynamics	Cell cycle: chromosome dynamics: SMC	smc-6 is an ortholog of human SMC6 (structural maintenance of chromosomes 6)\; is predicted to have ATP binding activity\; localizes to the condensed nuclear chromosome and nucleoplasm.	Predicted to enable damaged DNA binding activity and single-stranded DNA binding activity. Predicted to be involved in double-strand break repair via homologous recombination. Located in condensed nuclear chromosome and nucleoplasm. Is an ortholog of human SMC6 (structural maintenance of chromosomes 6).	smc-6
WBGene00008085	109.658	99.338	80.3559	56.6612	15.9571	22.621	64.0985	-1.60087	0.575478	7.45832	0.00631438	0.0144291	0.329677	1.84076	Cell cycle	Cell cycle: chromosome dynamics	Cell cycle: chromosome dynamics: SMC	smcl-1 is an ortholog of human SMC1A (structural maintenance of chromosomes 1A) and SMC1B (structural maintenance of chromosomes 1B)\; is predicted to have ATP binding activity\; is expressed in the germ line.	Predicted to enable DNA binding activity. Predicted to be involved in sister chromatid cohesion. Predicted to be located in nucleus. Predicted to be part of cohesin complex. Expressed in germ line.	smcl-1
WBGene00020843	666.603	841.307	670.972	225.154	162.09	152.887	453.169	-2.01161	0.331306	34.4773	4.31e-09	1.43e-07	0.247996	6.84383	Cell cycle	Cell cycle: chromosome dynamics	Cell cycle: chromosome dynamics: SMC	T27A3.7 is an ortholog of human NSMCE1 (NSE1 homolog, SMC5-SMC6 complex component)\; human NSMCE1 exhibits protein dimerization activity and ubiquitin-protein transferase activity.	Predicted to enable ubiquitin-protein transferase activity. Predicted to be involved in double-strand break repair via homologous recombination and postreplication repair. Predicted to be located in nucleus. Predicted to be part of Smc5-Smc6 complex. Is an ortholog of human NSMCE1 (NSE1 homolog, SMC5-SMC6 complex component).	nse-1
WBGene00000249	481.916	669.612	421.869	264.667	97.4221	95.1643	338.442	-1.78204	0.512562	11.4277	0.000723569	0.00233797	0.290772	2.63116	Cell cycle	Cell cycle: chromosome dynamics	Cell cycle: chromosome dynamics: unassigned	bir-1 is an ortholog of human BIRC5 (baculoviral IAP repeat containing 5)\; is predicted to have metal ion binding activity\; is involved in several processes, including chromosome condensation, histone acetylation, and inductive cell migration\; localizes to the condensed chromosome and spindle midzone\; is expressed in several tissues, including the alimentary system, the hypodermis, the muscle…	Predicted to enable metal ion binding activity. Involved in several processes, including chromosome organization; inductive cell migration; and oviposition. Located in condensed chromosome and spindle midzone. Expressed in egg-laying apparatus; hypodermis; pharynx; rectal muscle; and somatic nervous system. Human ortholog(s) of this gene implicated in several diseases, including carcinoma (multip…	bir-1
WBGene00007352	6955.56	6745.18	5090.55	1808.68	1379.03	1921.23	3983.37	-1.87897	0.313641	33.6358	6.65e-09	1.98e-07	0.271878	6.70441	Cell cycle	Cell cycle: chromosome dynamics	Cell cycle: chromosome dynamics: unassigned	cdc-48.1 is an ortholog of human VCP (valosin containing protein)\; exhibits ATPase activity and identical protein binding activity\; is involved in several processes, including ER-associated misfolded protein catabolic process, determination of adult lifespan, and embryo development\; localizes to the VCP-NPL4-UFD1 AAA ATPase complex, nucleoplasm, and perinuclear region of cytoplasm\; is express…	Enables ATP hydrolysis activity and identical protein binding activity. Involved in several processes, including ER-associated misfolded protein catabolic process; determination of adult lifespan; and positive regulation of proteasomal ubiquitin-dependent protein catabolic process. Located in nucleoplasm and perinuclear region of cytoplasm. Part of VCP-NPL4-UFD1 AAA ATPase complex. Expressed in s…	cdc-48.1
WBGene00008053	4609.47	4318.14	2966.47	1513.45	1144.71	1391.58	2657.3	-1.55439	0.327819	21.4895	3.56e-06	2.92e-05	0.340472	4.53414	Cell cycle	Cell cycle: chromosome dynamics	Cell cycle: chromosome dynamics: unassigned	cdc-48.2 is an ortholog of human VCP (valosin containing protein)\; exhibits ATPase activity and identical protein binding activity\; is involved in several processes, including ER-associated misfolded protein catabolic process, embryo development, and negative regulation of protein localization to centrosome\; localizes to the VCP-NPL4-UFD1 AAA ATPase complex and nucleus\; is expressed in the bo…	Enables ATP hydrolysis activity and identical protein binding activity. Involved in several processes, including ER-associated misfolded protein catabolic process; negative regulation of protein localization to centrosome; and protein localization to nucleus. Located in nucleus. Part of VCP-NPL4-UFD1 AAA ATPase complex. Expressed in body wall musculature and germ line. Human ortholog(s) of this g…	cdc-48.2
WBGene00010562	472.297	609.519	395.083	254.23	138.575	145.087	335.798	-1.45665	0.404282	12.5089	0.000405019	0.00143793	0.364339	2.84226	Cell cycle	Cell cycle: chromosome dynamics	Cell cycle: chromosome dynamics: unassigned	cdc-48.3 is an ortholog of human SPATA5 (spermatogenesis associated 5)\; exhibits ATPase activity, protein kinase binding activity, and protein kinase inhibitor activity\; is involved in negative regulation of protein kinase activity\; localizes to the cytoplasm.	Enables ATP hydrolysis activity; protein kinase binding activity; and protein kinase inhibitor activity. Involved in negative regulation of protein kinase activity. Located in cytoplasm. Is an ortholog of human SPATA5 (spermatogenesis associated 5).	cdc-48.3
WBGene00000591	303.963	228.11	172.765	111.831	123.457	154.447	182.429	-0.856967	0.381832	4.97897	0.0256572	0.0479394	0.552112	1.31931	Cell cycle	Cell cycle: chromosome dynamics	Cell cycle: chromosome dynamics: unassigned	coh-1 is an ortholog of human RAD21 (RAD21 cohesin complex component) and RAD21L1 (RAD21 cohesin complex component like 1)\; is expressed in several tissues including the anterior gonad arm\; human orthologs of this gene are implicated in Cornelia de Lange syndrome\; is predicted to encode a protein with the following domains: Rad21\/Rec8-like protein, C-terminal, eukaryotic, ScpA-like, C-termina…	Predicted to enable chromatin binding activity. Predicted to be involved in replication-born double-strand break repair via sister chromatid exchange and sister chromatid cohesion. Predicted to be located in nucleus. Predicted to be part of cohesin complex. Expressed in several structures, including anterior distal tip cell; anterior gonad arm; germ line; and posterior distal tip cell. Human orth…	coh-1
WBGene00000804	833.013	946.777	652.222	347.422	152.852	120.905	508.865	-1.96864	0.484511	15.4157	8.63e-05	0.00040089	0.255494	3.39698	Cell cycle	Cell cycle: chromosome dynamics	Cell cycle: chromosome dynamics: unassigned	csc-1 is involved in several processes, including cytoskeleton-dependent cytokinesis, cytoskeleton-dependent cytokinesis, and nuclear division\; localizes to the condensed nuclear chromosome, meiotic spindle midzone, and mitotic spindle midzone\; is expressed in the oocyte.	Involved in mitotic cleavage furrow ingression and nuclear division. Located in condensed nuclear chromosome; meiotic spindle midzone; and mitotic spindle midzone. Expressed in oocyte.	csc-1
WBGene00011915	160.639	366.692	269.192	108.104	18.4766	25.7412	158.141	-2.38399	0.696577	10.6632	0.00109288	0.00330524	0.191579	2.4808	Cell cycle	Cell cycle: chromosome dynamics	Cell cycle: chromosome dynamics: unassigned	ctf-8 is an ortholog of human CHTF8\; is predicted to encode a protein with the following domain: Chromosome transmission fidelity protein 8.	Predicted to be involved in mitotic sister chromatid cohesion. Predicted to be part of Ctf18 RFC-like complex. Is an ortholog of human CHTF8 (chromosome transmission fidelity factor 8).	ctf-8
WBGene00194892	276.068	355.655	246.425	115.559	41.1525	31.9814	177.807	-2.21677	0.554876	14.7323	0.000123905	0.000539814	0.215123	3.26776	Cell cycle	Cell cycle: chromosome dynamics	Cell cycle: chromosome dynamics: unassigned	dsb-2 localizes to the condensed chromosome\; is expressed in germ cells and the gonad.	Located in condensed chromosome. Expressed in germ cell and gonad.	dsb-2
WBGene00017269	813.775	1593.09	1209.36	459.999	223.399	120.125	736.624	-2.16962	0.546919	14.4746	0.000142062	0.000602011	0.222269	3.2204	Cell cycle	Cell cycle: chromosome dynamics	Cell cycle: chromosome dynamics: unassigned	F08F8.4 is an ortholog of human ESCO2\; is predicted to have acetyltransferase activity.	Predicted to enable peptide-lysine-N-acetyltransferase activity. Predicted to be involved in mitotic sister chromatid cohesion. Predicted to be located in chromatin and nucleus. Human ortholog(s) of this gene implicated in Roberts syndrome. Is an ortholog of human ESCO2 (establishment of sister chromatid cohesion N-acetyltransferase 2).	eco-1
WBGene00003136	501.154	560.463	495.528	231.118	100.782	70.2032	326.541	-1.95246	0.500323	14.2543	0.000159693	0.000663888	0.258375	3.1779	Cell cycle	Cell cycle: chromosome dynamics	Cell cycle: chromosome dynamics: unassigned	mau-2 is an ortholog of human MAU2\; is involved in anterior\/posterior axon guidance, dorsal\/ventral axon guidance, and oviposition\; localizes to the axon and cytoplasm\; is expressed in the nervous system and the reproductive system.	Predicted to enable double-stranded DNA binding activity. Involved in anterior/posterior axon guidance; dorsal/ventral axon guidance; and oviposition. Located in axon and cytoplasm. Expressed in nervous system; oocyte; and vulval muscle. Is an ortholog of human MAU2 (MAU2 sister chromatid cohesion factor).	mau-2
WBGene00004775	2402.85	2391.47	1600.42	662.041	392.208	369.737	1303.12	-2.16686	0.388363	28.6474	8.68e-08	1.49e-06	0.222695	5.82555	Cell cycle	Cell cycle: chromosome dynamics	Cell cycle: chromosome dynamics: unassigned	sep-1 is an ortholog of human ESPL1\; is predicted to have cysteine-type endopeptidase activity\; is involved in several processes, including cellular protein localization, cortical granule exocytosis, and nuclear division\; localizes to several cellular components, including the cleavage furrow, cytoplasm, and intracellular organelle.	Predicted to enable cysteine-type endopeptidase activity. Involved in several processes, including nuclear division; polarity specification of anterior/posterior axis; and sexual reproduction. Located in several cellular components, including intracellular membrane-bounded organelle; metaphase plate; and microtubule cytoskeleton. Is an ortholog of human ESPL1 (extra spindle pole bodies like 1, se…	45901
WBGene00015515	602.155	685.555	499.546	179.676	147.813	148.207	377.158	-1.90952	0.313279	35.0364	3.24e-09	1.14e-07	0.266181	6.94314	Cell cycle	Cell cycle: chromosome dynamics	Cell cycle: chromosome dynamics: unassigned	spdl-1 is involved in several processes, including attachment of spindle microtubules to kinetochore, embryo development, and regulation of organelle organization\; localizes to the kinetochore and microtubule.	Involved in several processes, including nuclear chromosome segregation; positive regulation of kinetochore assembly; and regulation of chromosome segregation. Located in kinetochore and microtubule.	spdl-1
WBGene00011523	0.961908	0	2.67853	2.98217	5.03908	3.12014	2.46364	1.64545	1.5832	1.07975	0.298754	0.368043	3.12846	0.434101	Cell cycle	Cell cycle: chromosome dynamics	Cell cycle: chromosome dynamics: unassigned	T06D8.2 is an ortholog of human CEP104 (centrosomal protein 104)\; is predicted to encode a protein with the following domains: UVR domain and Armadillo-like helical.	Predicted to be located in cilium. Human ortholog(s) of this gene implicated in Joubert syndrome 25 and autosomal recessive intellectual developmental disorder 77. Is an ortholog of human CEP104 (centrosomal protein 104).	0
WBGene00021482	165.448	117.734	73.6596	180.421	161.25	190.329	148.14	0.571694	0.418669	1.85796	0.17286	0.234893	1.48627	0.629131	Cell cycle	Cell cycle: chromosome dynamics	Cell cycle: chromosome dynamics: unassigned	Y39H10A.6 is an ortholog of human WDR26 (WD repeat domain 26)\; is predicted to encode a protein with the following domains: WD40 repeat, WD40\/YVTN repeat-like-containing domain superfamily, and WD40-repeat-containing domain superfamily.	Predicted to be involved in proteasome-mediated ubiquitin-dependent protein catabolic process. Predicted to be part of GID complex. Is an ortholog of human WDR26 (WD repeat domain 26).	gid-7
WBGene00000863	1104.27	1149.13	843.737	351.896	163.77	146.647	626.575	-2.22494	0.446305	22.8108	1.79e-06	1.68e-05	0.213908	4.77388	Cell cycle	Cell cycle: cyclin	Cell cycle: cyclin	cya-1 is an ortholog of human CCNA1 (cyclin A1) and CCNA2 (cyclin A2)\; is involved in meiotic cell cycle\; human orthologs of this gene are implicated in primary ciliary dyskinesia 29.	Predicted to enable cyclin-dependent protein serine/threonine kinase regulator activity. Involved in meiotic cell cycle. Predicted to be located in cytoplasm and nucleus. Predicted to be part of cyclin A2-CDK2 complex. Human ortholog(s) of this gene implicated in acute myeloid leukemia; embryonal carcinoma; and prostate cancer. Is an ortholog of human CCNA1 (cyclin A1) and CCNA2 (cyclin A2).	cya-1
WBGene00000865	3491.73	4092.48	2777.64	1020.65	573.615	612.328	2094.74	-2.23125	0.376067	32.221	1.38e-08	3.53e-07	0.212973	6.45215	Cell cycle	Cell cycle: cyclin	Cell cycle: cyclin	cyb-1 is an ortholog of human CCNB1 (cyclin B1) and CCNB2 (cyclin B2)\; exhibits cyclin-dependent protein serine\/threonine kinase regulator activity and ubiquitin protein ligase binding activity\; is involved in mitotic cell cycle, oocyte maturation, and positive regulation of protein phosphorylation\; localizes to the cytoplasm and nucleus\; is expressed in the male gonad and the oocyte.	Enables cyclin-dependent protein serine/threonine kinase regulator activity and ubiquitin protein ligase binding activity. Involved in mitotic cell cycle; oocyte maturation; and positive regulation of protein phosphorylation. Located in cytoplasm and nucleus. Expressed in germ cell; male gonad; and oocyte. Human ortholog(s) of this gene implicated in several diseases, including in situ carcinoma;…	cyb-1
WBGene00000866	1592.92	2065.25	1358.01	694.845	150.332	86.5839	991.324	-2.42825	0.705991	10.6647	0.00109202	0.00330392	0.185791	2.48097	Cell cycle	Cell cycle: cyclin	Cell cycle: cyclin	cyb-2.1 is an ortholog of human CCNB1 (cyclin B1) and CCNB2 (cyclin B2)\; is involved in anterior\/posterior axis specification, embryo and oocyte maturation\; is expressed in the germ line.	Predicted to enable cyclin-dependent protein serine/threonine kinase regulator activity. Involved in anterior/posterior axis specification, embryo and oocyte maturation. Predicted to be located in cytoplasm and nucleus. Predicted to be part of cyclin-dependent protein kinase holoenzyme complex. Expressed in germ line. Human ortholog(s) of this gene implicated in several diseases, including in sit…	cyb-2.1
WBGene00000867	2070.03	2625.71	1741.04	848.426	149.493	96.7244	1255.24	-2.55561	0.737364	10.719	0.00106044	0.00321884	0.170092	2.4923	Cell cycle	Cell cycle: cyclin	Cell cycle: cyclin	cyb-2.2 is an ortholog of human CCNB1 (cyclin B1) and CCNB2 (cyclin B2)\; is involved in anterior\/posterior axis specification, embryo, meiotic cell cycle, and oocyte maturation.	Predicted to enable cyclin-dependent protein serine/threonine kinase regulator activity. Involved in anterior/posterior axis specification, embryo; meiotic cell cycle; and oocyte maturation. Predicted to be located in cytoplasm and nucleus. Predicted to be part of cyclin-dependent protein kinase holoenzyme complex. Human ortholog(s) of this gene implicated in several diseases, including in situ c…	cyb-2.2
WBGene00000868	8029.05	9164.85	6224.9	1828.07	410.685	351.016	4334.76	-3.17664	0.639237	20.9063	4.82e-06	3.76e-05	0.110595	4.42432	Cell cycle	Cell cycle: cyclin	Cell cycle: cyclin	cyb-3 is an ortholog of human CCNB3 (cyclin B3)\; exhibits cyclin-dependent protein serine\/threonine kinase regulator activity\; is involved in several processes, including centrosome cycle, kinetochore organization, and nuclear division\; localizes to the cytoplasm and nucleus\; is expressed in the germline blastomere, the reproductive system, and the somatic blastomere.	Enables cyclin-dependent protein serine/threonine kinase regulator activity. Involved in several processes, including chromosome organization; regulation of cell cycle; and sexual reproduction. Acts upstream of or within nematode male tail tip morphogenesis. Located in cytoplasm and nucleus. Expressed in several structures, including EMS; Psub2; germ cell; germ line; and male gonad. Is an ortholo…	cyb-3
WBGene00000870	89.4575	115.281	69.6418	14.9108	47.8712	57.7226	65.8142	-1.18913	0.585265	4.03595	0.0445406	0.0763021	0.438568	1.11746	Cell cycle	Cell cycle: cyclin	Cell cycle: cyclin	cyd-1 is an ortholog of human CCND1 (cyclin D1), CCND2 (cyclin D2), and CCND3 (cyclin D3)\; is involved in several processes, including animal organ development, asymmetric cell division, and positive regulation of macromolecule metabolic process\; is expressed in several tissues, including the hypodermis, the intestine, the nervous system, and the reproductive system\; human orthologs of this ge…	Predicted to enable cyclin-dependent protein serine/threonine kinase regulator activity. Involved in several processes, including regulation of cell cycle process; regulation of cell division; and reproductive process. Acts upstream of or within nematode male tail tip morphogenesis. Predicted to be located in cytoplasm and nucleus. Predicted to be part of cyclin-dependent protein kinase holoenzym…	cyd-1
WBGene00000871	1968.06	2500.62	1774.53	426.45	296.466	277.693	1207.3	-2.64114	0.341507	53.2281	2.97e-13	6.51e-11	0.160301	10.1865	Cell cycle	Cell cycle: cyclin	Cell cycle: cyclin	cye-1 is an ortholog of human CCNE1 (cyclin E1) and CCNE2 (cyclin E2)\; exhibits cyclin-dependent protein serine\/threonine kinase regulator activity\; is involved in several processes, including DNA endoreduplication, regulation of cellular protein localization, and regulation of mitotic cell cycle\; localizes to the chromatin and nucleus\; is expressed in several tissues, including the epitheli…	Enables cyclin-dependent protein serine/threonine kinase regulator activity. Involved in several processes, including developmental process involved in reproduction; regulation of mitotic cell cycle; and regulation of protein localization. Located in chromatin and nucleus. Expressed in several structures, including germ line; gonad; and male sex myoblast. Human ortholog(s) of this gene implicated…	cye-1
WBGene00000876	1313.97	1869.03	1538.82	474.164	592.091	475.821	1043.98	-1.61444	0.308716	26.086	3.27e-07	4.37e-06	0.326592	5.35981	Cell cycle	Cell cycle: cyclin	Cell cycle: cyclin	cyl-1 is an ortholog of human CCNL1 (cyclin L1) and CCNL2 (cyclin L2)\; is predicted to encode a protein with the following domains: Cyclin, N-terminal, Cyclin-like, and Cyclin-like superfamily.	Predicted to enable cyclin-dependent protein serine/threonine kinase regulator activity. Acts upstream of or within nematode male tail tip morphogenesis. Predicted to be located in nucleus. Is an ortholog of human CCNL1 (cyclin L1).	cyl-1
WBGene00022697	951.327	1216.58	656.24	376.498	217.52	220.75	606.487	-1.79315	0.413181	17.7851	2.47e-05	0.000143038	0.288542	3.84455	Cell cycle	Cell cycle: cyclin	Cell cycle: cyclin	cyy-1 is an ortholog of human CCNY (cyclin Y) and CCNYL1 (cyclin Y like 1)\; is predicted to have protein kinase binding activity\; is involved in negative regulation of synapse assembly, regulation of neuron remodeling, and regulation of terminal button organization\; localizes to the axon and dendrite.	Predicted to enable cyclin-dependent protein serine/threonine kinase activator activity. Involved in negative regulation of synapse assembly; regulation of neuron remodeling; and regulation of terminal button organization. Located in axon and dendrite. Is an ortholog of human CCNY (cyclin Y) and CCNYL1 (cyclin Y like 1).	cyy-1
WBGene00019831	2348.02	2940.9	2742.81	1580.55	1190.9	1543.69	2057.81	-0.896127	0.29364	9.17071	0.00245919	0.00654663	0.537327	2.18398	Cell cycle	Cell cycle: cyclin	Cell cycle: cyclin	R02F2.1 is an ortholog of human CCNI2 (cyclin I 2), CCNJ (cyclin J), and CCNG2 (cyclin G2)\; is expressed in the head, the intestine, and the nervous system\; is predicted to encode a protein with the following domains: Cyclin, N-terminal, Cyclin-like, Cyclin-like superfamily, and Cyclin.	Predicted to enable cyclin-dependent protein serine/threonine kinase regulator activity. Predicted to be involved in mitotic cell cycle phase transition and regulation of cyclin-dependent protein serine/threonine kinase activity. Predicted to be located in cytoplasm and nucleus. Predicted to be part of cyclin-dependent protein kinase holoenzyme complex. Human ortholog(s) of this gene implicated i…	0
WBGene00000275	2212.39	2447.89	1687.47	663.532	415.724	438.38	1310.9	-2.06428	0.353183	31.6708	1.83e-08	4.39e-07	0.239105	6.35782	Cell cycle	Cell cycle: kinase	Cell cycle: kinase	bub-1 is an ortholog of human Bub1\; is predicted to have ATP binding activity and protein serine\/threonine kinase activity\; is involved in several processes, including cell division, embryonic morphogenesis, and meiotic nuclear division\; colocalizes with the kinetochore\; is expressed in the AB and the seam cell.	Enables kinetochore binding activity. Involved in several processes, including meiotic cell cycle; positive regulation of nematode male tail tip morphogenesis; and protein localization to kinetochore involved in kinetochore assembly. Located in kinetochore. Expressed in seam cell. Human ortholog(s) of this gene implicated in colorectal cancer. Is an ortholog of human BUB1 (BUB1 mitotic checkpoint…	bub-1
WBGene00008386	2520.2	2321.57	1745.06	1055.69	477.033	505.463	1437.5	-1.69221	0.431525	14.5844	0.000134021	0.000574882	0.309453	3.24042	Cell cycle	Cell cycle: kinase	Cell cycle: kinase	cdc-5L is an ortholog of human CDC5L (cell division cycle 5 like)\; is predicted to have DNA binding activity\; is expressed in several tissues, including the ABalaaaa, the body wall muscle cell, the hyp7 precursor cell, the hypodermal cell, and the ventral cord blast cell.	Predicted to enable DNA-binding transcription factor activity, RNA polymerase II-specific and RNA polymerase II transcription regulatory region sequence-specific DNA binding activity. Predicted to be involved in mRNA splicing, via spliceosome and regulation of transcription by RNA polymerase II. Predicted to be part of Prp19 complex and spliceosomal complex. Human ortholog(s) of this gene implica…	cdc-5L
WBGene00016421	605.04	863.382	523.653	303.435	97.4221	78.7836	411.953	-2.05356	0.573286	11.9114	0.000557927	0.00187652	0.240889	2.72665	Cell cycle	Cell cycle: kinase	Cell cycle: kinase	cdc-7 is an ortholog of human CDC7\; is predicted to have ATP binding activity and protein serine\/threonine kinase activity.	Predicted to enable protein serine/threonine kinase activity. Predicted to be involved in several processes, including peptidyl-serine phosphorylation; positive regulation of canonical Wnt signaling pathway; and positive regulation of proteasomal ubiquitin-dependent protein catabolic process. Predicted to be located in nucleus. Is an ortholog of human CDC7 (cell division cycle 7).	cdc-7
WBGene00000405	1896.88	2200.15	1513.37	757.47	243.555	194.229	1134.28	-2.23052	0.559529	14.5432	0.00013698	0.000585185	0.213081	3.23271	Cell cycle	Cell cycle: kinase	Cell cycle: kinase	cdk-1 is an ortholog of human CDK1 (cyclin dependent kinase 1)\; exhibits cyclin-dependent protein serine\/threonine kinase activity and protein kinase binding activity\; is involved in several processes, including anterior\/posterior axis specification, embryo, cell division, and positive regulation of cellular metabolic process\; localizes to the cytoplasm and nucleus\; is expressed in germ cel…	Enables cyclin-dependent protein serine/threonine kinase activity and protein kinase binding activity. Involved in several processes, including oocyte maturation; positive regulation of protein metabolic process; and protein phosphorylation. Acts upstream of or within nematode male tail tip morphogenesis. Located in cytoplasm and nucleus. Expressed in embryonic cell and germ cell. Human ortholog(…	cdk-1
WBGene00015203	1091.77	1461.86	1064.72	510.696	292.266	262.092	780.567	-1.76405	0.394589	18.8967	1.38e-05	8.79e-05	0.29442	4.05593	Cell cycle	Cell cycle: kinase	Cell cycle: kinase	cdk-11.1 is an ortholog of human CDK11A (cyclin dependent kinase 11A)\; is predicted to have ATP binding activity and protein serine\/threonine kinase activity\; is expressed in the somatic cell and the somatic gonad.	Predicted to enable cyclin-dependent protein serine/threonine kinase activity. Involved in gamete generation and positive regulation of embryonic development. Located in cytoplasm and nucleus. Expressed in gonadal sheath cell; somatic cell; and somatic gonad. Is an ortholog of human CDK11A (cyclin dependent kinase 11A) and CDK11B (cyclin dependent kinase 11B).	cdk-11.1
WBGene00013917	264.525	323.768	238.389	136.434	64.6681	49.9223	179.618	-1.71835	0.480573	12.1739	0.000484626	0.00166512	0.303896	2.77856	Cell cycle	Cell cycle: kinase	Cell cycle: kinase	cdk-11.2 is an ortholog of human CDK11A (cyclin dependent kinase 11A)\; is predicted to have ATP binding activity and protein kinase activity\; is expressed in the gonad and the somatic cell.	Predicted to enable cyclin-dependent protein serine/threonine kinase activity. Involved in positive regulation of embryonic development. Located in cytoplasm and nucleus. Expressed in gonad; gonadal sheath cell; somatic cell; and somatic gonad. Is an ortholog of human CDK11A (cyclin dependent kinase 11A) and CDK11B (cyclin dependent kinase 11B).	cdk-11.2
WBGene00007135	1039.82	867.062	679.007	318.346	188.965	278.473	561.946	-1.71846	0.366386	20.8862	4.87e-06	3.79e-05	0.303873	4.42127	Cell cycle	Cell cycle: kinase	Cell cycle: kinase	cdk-12 is an ortholog of human CDK12 (cyclin dependent kinase 12) and CDK13 (cyclin dependent kinase 13)\; is predicted to have ATP binding activity, RNA polymerase II CTD heptapeptide repeat kinase activity, and cyclin-dependent protein serine\/threonine kinase activity\; is involved in nematode larval development, phosphorylation of RNA polymerase II C-terminal domain, and regulation of histone…	Predicted to enable RNA polymerase II CTD heptapeptide repeat kinase activity; cyclin binding activity; and cyclin-dependent protein serine/threonine kinase activity. Involved in nematode larval development. Located in euchromatin. Expressed in several structures, including germ line and head. Human ortholog(s) of this gene implicated in several diseases, including breast cancer; carcinoma (multi…	cdk-12
WBGene00019362	263.563	159.431	105.802	115.559	47.8712	46.8021	123.171	-1.33164	0.55807	5.52922	0.0187015	0.0364851	0.397317	1.43788	Cell cycle	Cell cycle: kinase	Cell cycle: kinase	cdk-2 is an ortholog of human CDK3 (cyclin dependent kinase 3)\; is predicted to have ATP binding activity, cyclin-dependent protein serine\/threonine kinase activity, and metal ion binding activity\; is involved in several processes, including DNA replication, embryo development, and regulation of cellular protein localization\; localizes to the chromatin.	Predicted to enable cyclin binding activity and cyclin-dependent protein serine/threonine kinase activity. Involved in several processes, including pseudocleavage; regulation of mitotic cell cycle; and regulation of protein localization. Located in chromatin.	cdk-2
WBGene00000406	60.6002	76.0365	36.1602	30.5672	19.3165	14.0406	39.4535	-1.43477	0.558875	6.43374	0.0111972	0.0235152	0.369907	1.62865	Cell cycle	Cell cycle: kinase	Cell cycle: kinase	cdk-4 is an ortholog of human CDK4 (cyclin dependent kinase 4) and CDK6 (cyclin dependent kinase 6)\; exhibits protein serine\/threonine kinase activity\; is involved in several processes, including animal organ development, cellular protein modification process, and positive regulation of cell cycle\; is expressed in several tissues, including the intestine, the nervous system, and the reproduct…	Enables protein serine/threonine kinase activity. Involved in several processes, including positive regulation of cell cycle process; protein phosphorylation; and reproductive process. Predicted to be located in cytoplasm and nucleus. Predicted to be part of cyclin-dependent protein kinase holoenzyme complex. Expressed in gonad; intestine; neurons; and vulva. Used to study cancer. Human ortholog(…	cdk-4
WBGene00000407	621.393	814.327	626.776	209.497	187.286	121.685	430.161	-1.99188	0.360602	28.5418	9.17e-08	1.56e-06	0.251412	5.80706	Cell cycle	Cell cycle: kinase	Cell cycle: kinase	cdk-5 is an ortholog of human CDK5 (cyclin dependent kinase 5)\; exhibits protein kinase activity\; is involved in several processes, including GABAergic synaptic transmission, regulation of intracellular transport, and regulation of nervous system development\; localizes to the axon and synapse\; is used to study lissencephaly.	Enables protein kinase activity. Involved in several processes, including establishment or maintenance of microtubule cytoskeleton polarity; regulation of cellular localization; and regulation of synapse organization. Located in axon and synapse. Used to study epilepsy. Human ortholog(s) of this gene implicated in Alzheimer's disease and lissencephaly 7 with cerebellar hypoplasia. Is an ortholog …	cdk-5
WBGene00012779	2.88573	1.2264	0	11.9287	15.9571	9.36042	6.89305	3.08099	1.17427	7.23759	0.00713928	0.0160514	8.46196	1.79449	Cell cycle	Cell cycle: kinase	Cell cycle: kinase	cdkl-1 is an ortholog of human CDKL1 (cyclin dependent kinase like 1) and CDKL4 (cyclin dependent kinase like 4)\; is predicted to have ATP binding activity and cyclin-dependent protein serine\/threonine kinase activity\; is involved in regulation of cilium assembly\; localizes to the ciliary transition zone\; is expressed in amphid neurons and phasmid neurons.	Predicted to enable cyclin-dependent protein serine/threonine kinase activity. Involved in non-motile cilium assembly and regulation of cilium assembly. Located in ciliary transition zone. Expressed in amphid neurons and phasmid neurons. Is an ortholog of human CDKL1 (cyclin dependent kinase like 1).	cdkl-1
WBGene00001051	1681.42	1857.99	1565.6	700.809	242.716	266.772	1052.55	-2.07622	0.486854	16.833	4.08e-05	0.000217987	0.237135	3.66157	Cell cycle	Cell cycle: kinase	Cell cycle: kinase	cks-1 is an ortholog of human CKS1B\; exhibits protein kinase binding activity\; is involved in regulation of mitotic cell cycle, embryonic.	Enables protein kinase binding activity. Involved in regulation of mitotic cell cycle, embryonic. Predicted to be located in nucleus. Predicted to be part of SCF ubiquitin ligase complex and cyclin-dependent protein kinase holoenzyme complex. Is an ortholog of human CKS1B (CDC28 protein kinase regulatory subunit 1B).	cks-1
WBGene00017083	32.7049	28.2071	8.03559	5.21879	2.51954	3.90018	13.431	-2.56841	0.857235	8.6243	0.00331708	0.00844033	0.16859	2.07364	Cell cycle	Cell cycle: kinase	Cell cycle: kinase	kin-33 is an ortholog of human CHEK1\; is predicted to have ATP binding activity and protein serine\/threonine kinase activity.	Predicted to enable protein serine/threonine kinase activity. Predicted to be involved in intracellular signal transduction and protein phosphorylation. Predicted to be located in nucleus. Human ortholog(s) of this gene implicated in pancreatic cancer. Is an ortholog of human CHEK1 (checkpoint kinase 1).	kin-33
WBGene00019815	5.77145	6.13198	5.35706	0.745542	0	0	3.00101	-4.35046	1.76082	6.13688	0.013239	0.0271685	0.049021	1.56594	Cell cycle	Cell cycle: kinase	Cell cycle: kinase	kin-34 is an ortholog of human CHEK1\; is predicted to have ATP binding activity and protein serine\/threonine kinase activity.	Predicted to enable protein serine/threonine kinase activity. Predicted to be involved in intracellular signal transduction and protein phosphorylation. Predicted to be located in nucleus. Human ortholog(s) of this gene implicated in pancreatic cancer. Is an ortholog of human CHEK1 (checkpoint kinase 1).	kin-34
WBGene00004042	3163.72	2934.76	2298.18	897.632	361.974	329.175	1664.24	-2.40172	0.477471	22.8627	1.74e-06	1.65e-05	0.189239	4.78379	Cell cycle	Cell cycle: kinase	Cell cycle: kinase	plk-1 is an ortholog of human PLK1\; exhibits protein kinase activity\; is involved in several processes, including meiotic nuclear division, microtubule cytoskeleton organization, and mitotic nuclear envelope disassembly\; localizes to the cytoplasm and intracellular organelle\; is expressed in the embryonic cell and the oocyte.	Enables protein serine/threonine kinase activity. Involved in several processes, including organelle organization; positive regulation of nematode male tail tip morphogenesis; and protein phosphorylation. Located in several cellular components, including condensed chromosome; microtubule cytoskeleton; and nucleus. Expressed in AB and embryonic cell. Human ortholog(s) of this gene implicated in se…	plk-1
WBGene00004044	3613.89	4044.65	2713.35	1004.99	376.251	336.195	2014.89	-2.59416	0.504033	23.5735	1.2e-06	1.22e-05	0.165607	4.91275	Cell cycle	Cell cycle: kinase	Cell cycle: kinase	plk-3 is an ortholog of human PLK1\; is predicted to have ATP binding activity and protein serine\/threonine kinase activity.	Predicted to enable protein serine/threonine kinase activity. Predicted to be involved in mitotic cell cycle and regulation of cytokinesis. Predicted to be located in cytoplasm; microtubule cytoskeleton; and nucleus. Human ortholog(s) of this gene implicated in several diseases, including breast carcinoma; reproductive organ cancer (multiple); and urinary bladder cancer. Is an ortholog of human P…	plk-3
WBGene00019817	5.77145	7.35837	1.33927	2.98217	0	0	2.90854	-2.26172	1.81693	1.49936	0.22077	0.287694	0.208523	0.541069	Cell cycle	Cell cycle: kinase	Cell cycle: kinase	R02C2.6 is an ortholog of human CHEK1\; is predicted to have ATP binding activity and protein serine\/threonine kinase activity.	Predicted to enable protein serine/threonine kinase activity. Predicted to be involved in intracellular signal transduction and protein phosphorylation. Predicted to be located in nucleus. Human ortholog(s) of this gene implicated in pancreatic cancer. Is an ortholog of human CHEK1 (checkpoint kinase 1).	txt-2
WBGene00011612	24.0477	19.6223	4.0178	7.45542	0	3.12014	9.71057	-2.16785	1.19937	3.11158	0.0777377	0.121235	0.222542	0.916371	Cell cycle	Cell cycle: kinase	Cell cycle: kinase	T08D2.7 is an ortholog of human CHEK2\; is predicted to have ATP binding activity and protein serine\/threonine kinase activity\; human orthologs of this gene are implicated in several diseases, including Li-Fraumeni syndrome, breast cancer, and osteosarcoma.	Predicted to enable protein serine/threonine kinase activity. Predicted to be involved in mitotic DNA damage checkpoint signaling. Predicted to be located in cytoplasm and nucleus. Human ortholog(s) of this gene implicated in several diseases, including Li-Fraumeni syndrome 2; breast cancer (multiple); and germ cell cancer (multiple). Is an ortholog of human CHEK2 (checkpoint kinase 2).	chkr-1
WBGene00006938	9.61908	8.58477	0	0.745542	2.51954	2.34011	3.96817	-1.72033	1.47069	1.33707	0.247551	0.316119	0.303479	0.500149	Cell cycle	Cell cycle: kinase	Cell cycle: kinase	wee-1.1 is an ortholog of human PKMYT1 (protein kinase, membrane associated tyrosine\/threonine 1)\; is predicted to have protein tyrosine kinase activity\; is expressed in several tissues, including the ABala, the ABalp, the ABara, the ABarp, and the ABpla.	Predicted to enable protein kinase activity. Predicted to be involved in cell division. Predicted to be located in nucleus. Expressed in Ea and Ep. Is an ortholog of human PKMYT1 (protein kinase, membrane associated tyrosine/threonine 1).	wee-1.1
WBGene00006940	2497.11	2653.92	1837.47	656.822	313.263	290.173	1374.79	-2.47104	0.435846	28.9144	7.56e-08	1.33e-06	0.180361	5.87586	Cell cycle	Cell cycle: kinase	Cell cycle: kinase	wee-1.3 is an ortholog of human PKMYT1 (protein kinase, membrane associated tyrosine\/threonine 1)\; exhibits cyclin-dependent protein serine\/threonine kinase inhibitor activity\; is involved in several processes, including embryo development, meiotic nuclear envelope disassembly, and negative regulation of meiotic cell cycle process involved in oocyte maturation\; localizes to the intracellular…	Enables cyclin-dependent protein serine/threonine kinase inhibitor activity. Involved in several processes, including meiotic nuclear membrane disassembly; negative regulation of reproductive process; and oocyte maturation. Acts upstream of or within nematode male tail tip morphogenesis. Located in several cellular components, including condensed chromosome; nuclear envelope; and perinuclear endo…	wee-1.3
WBGene00012807	226.048	289.429	167.408	126.742	75.5861	53.0424	156.376	-1.4186	0.467976	8.88819	0.00287021	0.0074633	0.374076	2.12707	Cell cycle	Cell cycle: kinase	Cell cycle: kinase	Y43F4B.10 is an ortholog of human CDK2AP1 and CDK2AP2\; human CDK2AP1 exhibits DNA polymerase binding activity.	Predicted to be located in cytoplasm and nucleus. Is an ortholog of human CDK2AP1 (cyclin dependent kinase 2 associated protein 1) and CDK2AP2 (cyclin dependent kinase 2 associated protein 2).	0
WBGene00022363	328.973	174.148	196.872	189.368	89.0237	113.105	181.915	-0.839195	0.466705	3.19574	0.0738302	0.116013	0.558956	0.935495	Cell cycle	Cell cycle: kinase	Cell cycle: kinase	Y92H12BL.1 is an ortholog of human CDKAL1\; is predicted to have 4 iron, 4 sulfur cluster binding activity, metal ion binding activity, and tRNA (N(6)-L-threonylcarbamoyladenosine(37)-C(2))-methylthiotransferase\; human orthologs of this gene are implicated in type 2 diabetes mellitus.	Predicted to enable N6-threonylcarbomyladenosine methylthiotransferase activity. Predicted to be involved in tRNA methylthiolation. Predicted to be located in endoplasmic reticulum. Human ortholog(s) of this gene implicated in gestational diabetes and type 2 diabetes mellitus. Is an ortholog of human CDKAL1 (CDK5 regulatory subunit associated protein 1 like 1).	0
WBGene00022519	35.5906	13.4904	17.4104	39.5137	41.1525	80.3436	37.9169	1.26225	0.613513	4.17124	0.0411156	0.0714273	2.39869	1.14614	Cell cycle	Cell cycle: kinase	Cell cycle: kinase	ZC123.4 is an ortholog of human CDK14 (cyclin dependent kinase 14) and CDK15 (cyclin dependent kinase 15)\; is predicted to have ATP binding activity and protein kinase activity.	Predicted to enable cyclin binding activity and cyclin-dependent protein serine/threonine kinase activity. Predicted to be involved in protein phosphorylation and regulation of transcription involved in G1/S transition of mitotic cell cycle. Predicted to be located in cytosol and nucleus. Is an ortholog of human CDK14 (cyclin dependent kinase 14) and CDK15 (cyclin dependent kinase 15).	cdk-14
WBGene00008107	1147.56	1190.83	827.666	370.534	176.368	141.966	642.487	-2.20005	0.461409	20.8959	4.85e-06	3.78e-05	0.21763	4.42279	Cell cycle	Cell cycle: meiotic/mitotic spindle	Cell cycle: meiotic/mitotic spindle	aspm-1 is an ortholog of human ASPM\; exhibits calmodulin binding activity and protein domain specific binding activity\; is involved in establishment of meiotic spindle orientation, meiotic spindle organization, and regulation of protein localization\; localizes to the spindle midzone and spindle pole\; is used to study microcephaly\; human orthologs of this gene are implicated in primary autoso…	Enables calmodulin binding activity and protein domain specific binding activity. Involved in establishment of meiotic spindle orientation; meiotic spindle organization; and regulation of protein localization. Located in spindle midzone and spindle pole. Human ortholog(s) of this gene implicated in several diseases, including gastrointestinal system cancer (multiple); primary autosomal recessive …	aspm-1
WBGene00000257	1241.82	1502.33	1112.93	425.704	338.458	372.077	832.221	-1.76307	0.299704	32.7674	1.04e-08	2.81e-07	0.29462	6.55149	Cell cycle	Cell cycle: meiotic/mitotic spindle	Cell cycle: meiotic/mitotic spindle	bmk-1 is an ortholog of human KIF11 (kinesin 11)\; is predicted to have ATP-dependent microtubule motor activity, plus-end-directed\; is involved in negative regulation of mitotic spindle elongation\; localizes to the spindle midzone and spindle pole\; human orthologs of this gene are implicated in microcephaly with or without chorioretinopathy, lymphedema, or mental retardation.	Predicted to enable plus-end-directed microtubule motor activity. Involved in negative regulation of mitotic spindle elongation. Located in spindle midzone and spindle pole. Human ortholog(s) of this gene implicated in microcephaly with or without chorioretinopathy, lymphedema, or mental retardation. Is an ortholog of human KIF11 (kinesin family member 11).	bmk-1
WBGene00013209	1103.31	1038.76	705.793	350.405	169.649	170.048	589.66	-2.04475	0.434981	20.5379	5.85e-06	4.39e-05	0.242364	4.35722	Cell cycle	Cell cycle: meiotic/mitotic spindle	Cell cycle: meiotic/mitotic spindle	bub-3 is an ortholog of human BUB3 (BUB3, mitotic checkpoint protein)\; is involved in embryo development, meiotic spindle assembly checkpoint, and mitotic spindle assembly checkpoint\; localizes to the nucleoplasm.	Predicted to enable ubiquitin binding activity. Involved in embryo development; meiotic spindle assembly checkpoint signaling; and mitotic spindle assembly checkpoint signaling. Located in nucleoplasm. Is an ortholog of human BUB3 (BUB3 mitotic checkpoint protein).	bub-3
WBGene00015580	87.5337	133.677	99.1056	254.975	371.212	393.918	223.404	1.67265	0.376733	18.8723	1.4e-05	8.88e-05	3.188	4.05159	Cell cycle	Cell cycle: meiotic/mitotic spindle	Cell cycle: meiotic/mitotic spindle	cls-1 is an ortholog of human CLASP1 (cytoplasmic linker associated protein 1) and CLASP2 (cytoplasmic linker associated protein 2)\; is involved in microtubule cytoskeleton organization and positive regulation of microtubule depolymerization\; is expressed in several tissues, including the alimentary system, the head, the nervous system, the reproductive system, and the tail.	Predicted to enable microtubule binding activity. Involved in microtubule cytoskeleton organization and positive regulation of microtubule depolymerization. Predicted to be located in basal cortex; kinetochore; and microtubule cytoskeleton. Expressed in head and tail. Is an ortholog of human CLASP2 (cytoplasmic linker associated protein 2).	cls-1
WBGene00000549	606.964	535.935	320.084	197.568	189.805	227.77	346.355	-1.25086	0.374306	10.867	0.000978907	0.00301251	0.420197	2.52107	Cell cycle	Cell cycle: meiotic/mitotic spindle	Cell cycle: meiotic/mitotic spindle	cls-2 is an ortholog of human CLASP1 (cytoplasmic linker associated protein 1) and CLASP2 (cytoplasmic linker associated protein 2)\; is predicted to have microtubule binding activity\; is involved in several processes, including attachment of spindle microtubules to kinetochore, microtubule cytoskeleton organization, and nuclear division\; localizes to the cytoplasm and intracellular organelle\;…	Predicted to enable microtubule binding activity. Involved in cytoplasmic streaming; mitotic cytokinesis; and organelle organization. Located in several cellular components, including kinetochore; microtubule cytoskeleton; and nucleus. Expressed in embryonic cell. Is an ortholog of human CLASP2 (cytoplasmic linker associated protein 2).	cls-2
WBGene00013847	181.801	169.243	99.1056	93.9382	67.1877	74.8834	114.36	-0.93327	0.413459	5.03157	0.0248893	0.0467148	0.52367	1.33055	Cell cycle	Cell cycle: meiotic/mitotic spindle	Cell cycle: meiotic/mitotic spindle	cls-3 is an ortholog of human CLASP1 (cytoplasmic linker associated protein 1) and CLASP2 (cytoplasmic linker associated protein 2)\; is involved in astral microtubule organization and establishment of mitotic spindle localization\; is expressed in the nervous system and the pharyngeal gland cell.	Predicted to enable microtubule binding activity. Involved in astral microtubule organization and establishment of mitotic spindle localization. Predicted to be located in basal cortex; kinetochore; and microtubule cytoskeleton. Expressed in neurons and pharyngeal gland cell. Is an ortholog of human CLASP2 (cytoplasmic linker associated protein 2).	cls-3
WBGene00010036	757.022	970.079	511.599	182.658	50.3908	31.9814	417.288	-3.07741	0.650058	19.2498	1.15e-05	7.56e-05	0.11847	4.12131	Cell cycle	Cell cycle: meiotic/mitotic spindle	Cell cycle: meiotic/mitotic spindle	cpar-1 is an ortholog of human CENPA (centromere protein A)\; is predicted to have DNA binding activity and protein heterodimerization activity\; is involved in mitotic sister chromatid segregation\; localizes to the condensed chromosome and nucleus\; colocalizes with the chromosome\; is expressed in head neurons.	Predicted to enable DNA binding activity and protein heterodimerization activity. Predicted to be a structural constituent of chromatin. Involved in mitotic sister chromatid segregation. Located in condensed chromosome and nucleus.	cpar-1
WBGene00002047	2052.71	2223.46	1462.48	592.705	286.388	258.192	1145.99	-2.33489	0.44164	25.4082	4.64e-07	5.75e-06	0.198211	5.24024	Cell cycle	Cell cycle: meiotic/mitotic spindle	Cell cycle: meiotic/mitotic spindle	icp-1 is an ortholog of human INCENP (inner centromere protein)\; exhibits protein serine\/threonine kinase activator activity\; is involved in several processes, including mitotic cytokinesis, nuclear division, and positive regulation of protein serine\/threonine kinase activity\; localizes to the kinetochore and nucleus.	Enables protein serine/threonine kinase activator activity. Involved in mitotic cytokinesis; nuclear division; and positive regulation of protein serine/threonine kinase activity. Located in kinetochore and nucleus. Is an ortholog of human INCENP (inner centromere protein).	icp-1
WBGene00002231	1451.52	1349.04	949.539	339.221	176.368	201.249	744.489	-2.38692	0.399574	32.3892	1.26e-08	3.28e-07	0.19119	6.48475	Cell cycle	Cell cycle: meiotic/mitotic spindle	Cell cycle: meiotic/mitotic spindle	knl-1 exhibits microtubule binding activity\; is involved in several processes, including cell division, meiotic nuclear division, and microtubule cytoskeleton organization\; localizes to the chromatin and condensed chromosome outer kinetochore.	Enables microtubule binding activity. Involved in several processes, including mitotic spindle assembly checkpoint signaling; organelle organization; and positive regulation of protein localization to kinetochore. Located in chromatin and kinetochore. Part of outer kinetochore.	knl-1
WBGene00020392	897.461	1060.83	830.344	356.369	177.208	138.066	576.713	-2.05332	0.446456	19.6449	9.33e-06	6.47e-05	0.24093	4.18922	Cell cycle	Cell cycle: meiotic/mitotic spindle	Cell cycle: meiotic/mitotic spindle	knl-3 is involved in several processes, including kinetochore assembly, mitotic chromosome movement towards spindle pole, and positive regulation of cellular component organization\; localizes to the condensed chromosome kinetochore.	Involved in several processes, including chromosome organization; positive regulation of cell cycle process; and positive regulation of kinetochore assembly. Located in kinetochore.	knl-3
WBGene00002368	937.861	1093.94	717.846	230.372	101.621	103.745	530.898	-2.65698	0.451181	30.8797	2.75e-08	5.98e-07	0.158552	6.22361	Cell cycle	Cell cycle: meiotic/mitotic spindle	Cell cycle: meiotic/mitotic spindle	let-99 is an ortholog of human DEPDC1 and DEPDC1B\; is involved in establishment of mitotic spindle orientation\; localizes to the cell cortex\; is expressed in the embryonic cell.	Involved in establishment of mitotic spindle orientation. Located in cell cortex. Expressed in embryonic cell.	let-99
WBGene00002994	1659.29	1724.31	1245.52	619.545	328.38	281.593	976.44	-1.91247	0.41837	19.5642	9.73e-06	6.68e-05	0.265637	4.17541	Cell cycle	Cell cycle: meiotic/mitotic spindle	Cell cycle: meiotic/mitotic spindle	lin-5 exhibits dynein complex binding activity\; is involved in several processes, including gonad development, locomotion, and microtubule cytoskeleton organization\; localizes to the cell cortex and intracellular organelle.	Enables dynein complex binding activity. Involved in several processes, including gonad development; microtubule cytoskeleton organization; and regulation of protein localization. Located in cell cortex; condensed chromosome; and spindle.	lin-5
WBGene00003160	1168.72	1334.32	977.664	659.059	241.876	226.21	767.974	-1.62641	0.500455	10.0586	0.00151636	0.00435243	0.323892	2.36127	Cell cycle	Cell cycle: meiotic/mitotic spindle	Cell cycle: meiotic/mitotic spindle	mdf-1 is an ortholog of human MAD1L1\; exhibits protein kinase binding activity\; is involved in embryo development, mitotic spindle assembly, and regulation of mitotic sister chromatid separation\; localizes to the kinetochore, nuclear membrane, and nuclear periphery\; is expressed in the germline precursor cell, the head, the intestine, the nervous system, and the somatic gonad precursor.	Enables protein kinase binding activity. Involved in embryo development; mitotic spindle assembly; and regulation of mitotic sister chromatid separation. Located in kinetochore; nuclear membrane; and nuclear periphery. Expressed in Z1; Z2; Z3; Z4; and intestine. Human ortholog(s) of this gene implicated in lymphoma and prostate cancer. Is an ortholog of human MAD1L1 (mitotic arrest deficient 1 li…	mdf-1
WBGene00003161	876.299	2050.53	1372.75	335.494	210.801	122.466	828.057	-2.68421	0.505228	24.9912	5.76e-07	6.8e-06	0.155587	5.16763	Cell cycle	Cell cycle: meiotic/mitotic spindle	Cell cycle: meiotic/mitotic spindle	mdf-2 is an ortholog of human MAD2L1\; is involved in embryo development, mitotic spindle assembly checkpoint, and response to anoxia\; localizes to the intracellular organelle\; colocalizes with the condensed nuclear chromosome kinetochore\; is expressed in the germ line.	Involved in embryo development; mitotic spindle assembly checkpoint signaling; and response to anoxia. Located in kinetochore; microtubule cytoskeleton; and nucleus. Expressed in germ line. Is an ortholog of human MAD2L1 (mitotic arrest deficient 2 like 1).	mdf-2
WBGene00003184	1733.36	2351	1295.07	566.612	186.446	113.105	1040.93	-2.63443	0.608478	16.6363	4.53e-05	0.000237453	0.161049	3.62442	Cell cycle	Cell cycle: meiotic/mitotic spindle	Cell cycle: meiotic/mitotic spindle	mei-2 contributes to microtubule-severing ATPase activity\; is involved in embryo development, meiotic spindle organization, and microtubule depolymerization\; localizes to the intracellular organelle and katanin complex.	Contributes to microtubule severing ATPase activity. Involved in embryo development; meiotic spindle organization; and microtubule depolymerization. Located in cytoplasm; nucleus; and spindle pole. Part of katanin complex.	mei-2
WBGene00004721	696.422	1028.95	648.204	396.628	160.411	82.6837	502.216	-1.8911	0.583641	9.84281	0.00170497	0.00480723	0.269601	2.31811	Cell cycle	Cell cycle: meiotic/mitotic spindle	Cell cycle: meiotic/mitotic spindle	san-1 is an ortholog of human BUB1B\; is involved in mitotic spindle assembly checkpoint and response to anoxia\; localizes to the kinetochore and nucleoplasm\; human orthologs of this gene are implicated in mosaic variegated aneuploidy syndrome 1.	Predicted to enable protein kinase activity. Involved in mitotic spindle assembly checkpoint signaling and response to anoxia. Located in kinetochore and nucleoplasm.	san-1
WBGene00004952	1580.42	2158.46	1371.41	820.841	327.54	289.393	1091.34	-1.82932	0.496098	12.7883	0.000348797	0.00127504	0.281397	2.89448	Cell cycle	Cell cycle: meiotic/mitotic spindle	Cell cycle: meiotic/mitotic spindle	spd-1 is an ortholog of human PRC1\; is predicted to have microtubule binding activity\; is involved in several processes, including animal organ development, embryo development, and mitotic spindle midzone assembly\; localizes to the microtubule, mitotic spindle midzone, and nucleus.	Enables microtubule binding activity. Involved in several processes, including ciliary body morphogenesis; gonad development; and microtubule bundle formation involved in mitotic spindle midzone assembly. Located in microtubule; mitotic spindle midzone; and nucleus. Is an ortholog of human PRC1 (protein regulator of cytokinesis 1).	spd-1
WBGene00004954	201.039	381.409	203.568	94.6838	59.6291	51.4823	165.302	-1.93196	0.460904	16.5569	4.72e-05	0.000245733	0.262073	3.60954	Cell cycle	Cell cycle: meiotic/mitotic spindle	Cell cycle: meiotic/mitotic spindle	spd-3 is involved in embryo development, microtubule cytoskeleton organization, and vulval development\; localizes to the mitochondrion.	Involved in several processes, including homologous chromosome segregation; microtubule cytoskeleton organization; and vulval development. Located in mitochondrion.	spd-3
WBGene00006381	1041.75	1019.13	578.563	438.378	265.391	315.134	609.725	-1.37335	0.398471	11.4767	0.000704745	0.00228839	0.385994	2.64047	Cell cycle	Cell cycle: meiotic/mitotic spindle	Cell cycle: meiotic/mitotic spindle	tac-1 is an ortholog of human TACC1, TACC2, and TACC3\; exhibits protein domain specific binding activity\; is involved in several processes, including cell division, microtubule cytoskeleton organization, and regulation of organelle organization\; localizes to the cytoplasm and intracellular organelle.	Enables protein domain specific binding activity. Involved in several processes, including pronuclear migration; regulation of microtubule polymerization or depolymerization; and spindle organization. Located in cytoplasm; kinetochore; and microtubule cytoskeleton.	tac-1
WBGene00021470	3476.34	3042.69	2497.73	723.921	348.536	439.94	1754.86	-2.57557	0.393337	38.2582	6.2e-10	3.13e-08	0.167755	7.50411	Cell cycle	Cell cycle: meiotic/mitotic spindle	Cell cycle: meiotic/mitotic spindle	tpxl-1 exhibits protein kinase binding activity\; is involved in astral microtubule organization and mitotic spindle assembly\; localizes to the astral microtubule, meiotic spindle, and spindle pole centrosome.	Enables protein kinase binding activity. Involved in astral microtubule organization and mitotic spindle assembly. Located in astral microtubule; meiotic spindle; and spindle pole centrosome.	tpxl-1
WBGene00006515	382.84	477.068	308.031	226.645	169.649	107.645	278.646	-1.21257	0.414883	8.32412	0.00391221	0.00970732	0.431499	2.0129	Cell cycle	Cell cycle: meiotic/mitotic spindle	Cell cycle: meiotic/mitotic spindle	txdc-9 is an ortholog of human TXNDC9\; is involved in microtubule cytoskeleton organization\; localizes to the cytoplasm and nucleus\; is expressed in the nervous system, the pharynx, and the vulva.	Involved in microtubule cytoskeleton organization. Located in cytoplasm and nucleus. Expressed in nervous system; pharynx; and vulva. Is an ortholog of human TXNDC9 (thioredoxin domain containing 9).	txdc-9
WBGene00006993	536.745	493.011	342.852	153.582	107.5	138.066	295.293	-1.78214	0.357687	23.5743	1.2e-06	1.22e-05	0.290753	4.91275	Cell cycle	Cell cycle: meiotic/mitotic spindle	Cell cycle: meiotic/mitotic spindle	zyg-8 is an ortholog of human DCLK1 (doublecortin like kinase 1), DCLK2 (doublecortin like kinase 2), and DCX (doublecortin)\; exhibits microtubule binding activity\; is involved in establishment of mitotic spindle localization and negative regulation of microtubule depolymerization\; localizes to the centrosome and cytoplasm\; colocalizes with the spindle microtubule and spindle pole\; is expres…	Enables microtubule binding activity. Involved in establishment of mitotic spindle localization; negative regulation of microtubule depolymerization; and response to temperature stimulus. Located in cytoplasm and microtubule cytoskeleton. Expressed in germ line; gonad; hypodermis; neurons; and ventral nerve cord. Is an ortholog of human DCLK1 (doublecortin like kinase 1) and DCLK2 (doublecortin l…	zyg-8
WBGene00006994	3193.54	2888.16	1979.43	814.131	543.38	569.426	1664.68	-2.06468	0.357454	30.9122	2.7e-08	5.91e-07	0.23904	6.22848	Cell cycle	Cell cycle: meiotic/mitotic spindle	Cell cycle: meiotic/mitotic spindle	zyg-9 is an ortholog of human CKAP5 (cytoskeleton associated protein 5)\; is predicted to have microtubule binding activity\; is involved in embryo development, meiotic spindle organization, and spindle elongation\; localizes to the cytoplasm and intracellular organelle.	Predicted to enable microtubule binding activity and microtubule plus end polymerase. Involved in embryo development; meiotic spindle organization; and spindle elongation. Located in cytoplasm; kinetochore; and microtubule cytoskeleton. Is an ortholog of human CKAP5 (cytoskeleton associated protein 5).	zyg-9
WBGene00000383	1681.42	1757.42	1265.61	493.548	321.661	367.397	981.175	-1.99192	0.336633	32.6509	1.1e-08	2.94e-07	0.251405	6.53234	Cell cycle	Cell cycle: phosphatase	Cell cycle: phosphatase	cdc-14 is an ortholog of human CDC14A (cell division cycle 14A) and CDC14B (cell division cycle 14B)\; exhibits phosphoprotein phosphatase activity\; is involved in several processes, including cytoskeleton-dependent cytokinesis, mitotic cell cycle arrest, and mitotic spindle midzone assembly\; localizes to the astral microtubule, intracellular organelle, and midbody.	Enables phosphoprotein phosphatase activity. Involved in several processes, including cytoskeleton-dependent cytokinesis; mitotic spindle midzone assembly; and regulation of cell cycle process. Located in microtubule cytoskeleton; midbody; and nucleolus. Human ortholog(s) of this gene implicated in autosomal recessive nonsyndromic deafness 32 and renal cell carcinoma. Is an ortholog of human CDC1…	cdc-14
WBGene00000386	2511.54	3355.42	2503.09	669.496	324.181	291.733	1609.24	-2.7027	0.431751	34.6085	4.03e-09	1.36e-07	0.153605	6.86572	Cell cycle	Cell cycle: phosphatase	Cell cycle: phosphatase	cdc-25.1 encodes a CDC25 phosphatase homolog that affects embryonic viability, meiosis, mitosis, proliferation of the intestine (E cell lineage), and germ line proliferation; it is expressed in the developing germline, in the nuclei of oocytes, embryonic nuclei, nuclei of embryonic cortical membranes, and sperm pronuclei, and in the germline precursors Z2 and Z3.	Predicted to enable protein tyrosine phosphatase activity. Involved in meiotic spindle organization and positive regulation of mitotic cell cycle. Located in nucleus. Expressed in several structures, including Z2; Z3; germ line; oocyte; and sperm.	cdc-25.1
WBGene00000387	432.859	416.974	222.318	93.1927	42.8321	67.8631	212.673	-2.39399	0.465783	24.1568	8.88e-07	9.62e-06	0.190255	5.01691	Cell cycle	Cell cycle: phosphatase	Cell cycle: phosphatase	cdc-25.2 is an ortholog of human CDC25A (cell division cycle 25A), CDC25B (cell division cycle 25B), and CDC25C (cell division cycle 25C)\; is predicted to have protein tyrosine phosphatase activity\; is expressed in several tissues, including the alimentary system, the epithelial system, the male, the nervous system, and the reproductive system.	Predicted to enable protein tyrosine phosphatase activity. Involved in epidermal cell division. Acts upstream of or within nematode male tail tip morphogenesis. Predicted to be located in cytoplasm and nucleus. Expressed in several structures, including diagonal muscle; germ line; hypodermis; oocyte; and ventral nerve cord. Human ortholog(s) of this gene implicated in several diseases, including …	cdc-25.2
WBGene00000388	495.383	694.14	381.691	158.055	19.3165	0.780035	291.561	-3.13978	1.08226	7.16925	0.0074164	0.0165706	0.113457	1.78066	Cell cycle	Cell cycle: phosphatase	Cell cycle: phosphatase	cdc-25.3 is an ortholog of human CDC25A (cell division cycle 25A), CDC25B (cell division cycle 25B), and CDC25C (cell division cycle 25C)\; is predicted to have phosphoprotein phosphatase activity\; localizes to the nucleus.	Predicted to enable protein tyrosine phosphatase activity. Predicted to be involved in G2/M transition of mitotic cell cycle; positive regulation of cell cycle G2/M phase transition; and protein dephosphorylation. Located in nucleus. Expressed in germ line. Human ortholog(s) of this gene implicated in several diseases, including autosomal recessive polycystic kidney disease; endometrial hyperplas…	cdc-25.3
WBGene00001061	1383.22	1215.36	847.755	304.926	109.18	140.406	666.808	-2.63526	0.483781	26.4089	2.76e-07	3.84e-06	0.160956	5.41593	Cell cycle	Cell cycle: transcriptional regulator	Cell cycle: transcriptional regulator	dpl-1 is an ortholog of human TFDP1 (transcription factor Dp-1), TFDP2 (transcription factor Dp-2), and TFDP3 (transcription factor Dp 3)\; exhibits protein C-terminus binding activity and transcription factor binding activity\; is involved in several processes, including gonad development, negative regulation of Ras protein signal transduction, and negative regulation of vulval development\; loc…	Enables RNA polymerase II-specific DNA-binding transcription factor binding activity. Involved in several processes, including negative regulation of Ras protein signal transduction; negative regulation of vulval development; and regulation of cell cycle. Located in nucleus. Expressed in germ line; gonad; and hyp7 syncytium. Human ortholog(s) of this gene implicated in mismatch repair cancer synd…	dpl-1
WBGene00001161	772.413	1055.93	696.418	193.095	100.782	81.1237	483.293	-2.75037	0.445254	33.7697	6.2e-09	1.87e-07	0.148613	6.7277	Cell cycle	Cell cycle: transcriptional regulator	Cell cycle: transcriptional regulator	efl-1 is an ortholog of human E2F3 (E2F transcription factor 3), E2F5 (E2F transcription factor 5), and E2F4 (E2F transcription factor 4)\; exhibits protein C-terminus binding activity, protein N-terminus binding activity, and transcription factor binding activity\; is involved in several processes, including embryonic digestive tract morphogenesis, negative regulation of Ras protein signal trans…	Enables RNA polymerase II-specific DNA-binding transcription factor binding activity. Involved in several processes, including embryonic digestive tract morphogenesis; negative regulation of Ras protein signal transduction; and negative regulation of vulval development. Predicted to be located in nucleus. Predicted to be part of RNA polymerase II transcription regulator complex. Expressed in gona…	efl-1
WBGene00003020	1363.02	1480.26	1051.32	495.04	198.204	210.609	799.743	-2.10696	0.462756	19.1626	1.2e-05	7.82e-05	0.232135	4.10671	Cell cycle	Cell cycle: transcriptional regulator	Cell cycle: transcriptional regulator	lin-35 is an ortholog of human RBL1 and RBL2\; exhibits protein C-terminus binding activity\; is involved in several processes, including animal organ development, embryo development, and negative regulation of cell cycle\; localizes to the nucleus\; is expressed in several tissues, including the head and the tail\; human orthologs of this gene are implicated in several diseases, including lung s…	Predicted to enable RNA polymerase II transcription regulatory region sequence-specific DNA binding activity. Involved in several processes, including negative regulation of cell cycle; negative regulation of vulval development; and positive regulation of brood size. Located in nucleus. Expressed in several structures, including head and tail. Human ortholog(s) of this gene implicated in several …	lin-35
WBGene00016360	50.9811	212.166	302.674	227.39	425.802	202.029	236.84	0.597969	0.643823	0.856102	0.354832	0.423603	1.51358	0.373041	Cell cycle	Cell cycle: unassigned	Cell cycle: unassigned	C33G8.2 is affected by several genes including daf-16, daf-2, and glp-1 based on microarray, tiling array, and RNA-seq studies\; is affected by eight chemicals including Ethanol, Rotenone, and manganese chloride based on RNA-seq studies.	Enriched in excretory gland cell based on single-cell RNA-seq studies. Is affected by several genes including daf-16; daf-2; and skn-1 based on microarray; tiling array; and RNA-seq studies. Is affected by eighteen chemicals including Ethanol; rotenone; and manganese chloride based on RNA-seq and microarray studies.	0
WBGene00021097	2125.82	2533.73	1690.15	852.154	843.205	828.397	1478.91	-1.3312	0.299546	19.1081	1.24e-05	8.01e-05	0.397438	4.09626	Cell cycle	Cell cycle: unassigned	Cell cycle: unassigned	cdc-37 is an ortholog of human Cdc37\; is predicted to have protein kinase binding activity\; localizes to the condensed chromosome, cytoplasm, and mitotic spindle\; is expressed in the anchor cell.	Predicted to enable chaperone binding activity; heat shock protein binding activity; and unfolded protein binding activity. Predicted to be involved in protein folding and protein stabilization. Located in condensed chromosome; cytoplasm; and mitotic spindle. Expressed in anchor cell. Is an ortholog of human CDC37 (cell division cycle 37, HSP90 cochaperone).	cdc-37
WBGene00013765	434.783	614.424	282.585	231.863	184.766	241.811	331.705	-1.01636	0.404389	6.20097	0.0127681	0.0263045	0.494363	1.57997	Cell cycle	Cell cycle: unassigned	Cell cycle: unassigned	cdkr-3 is an ortholog of human CDK5RAP3\; is expressed in the nervous system, the pharynx, and the spermatheca\; human CDK5RAP3 exhibits several functions, including MDM2\/MDM4 family protein binding activity, NF-kappaB binding activity, and enzyme binding activity.	Involved in IRE1-mediated unfolded protein response. Expressed in neurons; pharynx; and spermatheca. Is an ortholog of human CDK5RAP3 (CDK5 regulatory subunit associated protein 3).	cdkr-3
WBGene00000516	26.9334	22.0751	13.3927	30.5672	74.7463	112.325	46.6733	1.79306	0.634999	7.6755	0.00559756	0.0130249	3.46549	1.88522	Cell cycle	Cell cycle: unassigned	Cell cycle: unassigned	cki-1 is predicted to have cyclin-dependent protein serine\/threonine kinase inhibitor activity\; is involved in several processes, including gonad development, negative regulation of cell cycle, and negative regulation of cell division\; localizes to the nucleus\; is expressed in several tissues, including the Q cell, the alimentary system, the epithelial system, the reproductive system, and the…	Predicted to enable cyclin-dependent protein serine/threonine kinase inhibitor activity. Involved in several processes, including gonad development; regulation of cell cycle process; and regulation of cell division. Located in nucleus. Expressed in several structures, including excretory duct; hermaphrodite somatic gonadal cell; hypodermal cell; pharynx; and somatic gonad precursor. Human ortholo…	cki-1
WBGene00000517	916.699	1274.22	932.129	309.4	259.512	277.693	661.609	-1.88286	0.309627	34.7936	3.67e-09	1.27e-07	0.271145	6.89762	Cell cycle	Cell cycle: unassigned	Cell cycle: unassigned	cki-2 is an ortholog of human CDKN1B\; is predicted to have cyclin-dependent protein serine\/threonine kinase inhibitor activity\; is involved in several processes, including cell cycle arrest, gonad development, and regulation of cell cycle process\; is expressed in several tissues, including the P5.pa, the P5.paa, the hyp7 precursor cell, the vulval precursor cell, and the vulval syncytia precu…	Predicted to enable cyclin-dependent protein serine/threonine kinase inhibitor activity. Involved in gonad development; regulation of cell cycle process; and regulation of cell division. Predicted to be located in nucleus. Expressed in several structures, including P3.pa; P3.pp; P5.ppp; P7.paa; and germ line. Human ortholog(s) of this gene implicated in several diseases, including carcinoma (mult…	cki-2
WBGene00009127	1126.39	2026.01	1493.28	432.414	344.337	226.99	941.57	-2.21022	0.40614	27.1849	1.85e-07	2.77e-06	0.216101	5.55696	Cell cycle	Cell cycle: unassigned	Cell cycle: unassigned	clsp-1 is an ortholog of human CLSPN\; localizes to the nucleus.	Predicted to enable anaphase-promoting complex binding activity. Predicted to be involved in activation of protein kinase activity; mitotic DNA replication checkpoint signaling; and mitotic G2 DNA damage checkpoint signaling. Located in nucleus. Is an ortholog of human CLSPN (claspin).	clsp-1
WBGene00008082	653.136	1078	818.291	212.479	170.489	143.526	512.654	-2.27507	0.3606	36.5284	1.5e-09	6.18e-08	0.206602	7.20878	Cell cycle	Cell cycle: unassigned	Cell cycle: unassigned	com-1 is an ortholog of human RBBP8 (RB binding protein 8, endonuclease) and RBBP8NL\; human RBBP8 exhibits several functions, including RNA polymerase II repressing transcription factor binding activity, damaged DNA binding activity, and identical protein binding activity.	Predicted to enable damaged DNA binding activity. Predicted to be involved in DNA double-strand break processing involved in repair via single-strand annealing. Predicted to be located in nucleus. Human ortholog(s) of this gene implicated in Seckel syndrome 2. Is an ortholog of human RBBP8 (RB binding protein 8, endonuclease).	com-1
WBGene00015591	1181.22	1596.77	1264.27	416.758	250.274	296.413	834.284	-2.06838	0.348743	32.6507	1.1e-08	2.94e-07	0.238427	6.53234	Cell cycle	Cell cycle: unassigned	Cell cycle: unassigned	cyk-7 is enriched in the germ line based on proteomic, tiling array, and RNA-seq studies\; is affected by several genes including glp-1, let-7, and gld-1 based on microarray, proteomic, and RNA-seq studies\; is affected by ten chemicals including Rotenone, manganese chloride, and Alovudine based on RNA-seq and microarray studies\; is predicted to encode a protein with the following domains: BTB\/…	Involved in intercellular bridge organization. Located in Flemming body.	cyk-7
WBGene00001235	390.535	421.88	298.656	156.564	89.8635	91.2641	241.46	-1.71764	0.392822	18.2195	1.97e-05	0.000117806	0.304046	3.92883	Cell cycle	Cell cycle: unassigned	Cell cycle: unassigned	elb-1 is an ortholog of human ELOB (elongin B)\; exhibits protein domain specific binding activity\; localizes to the Cul2-RING ubiquitin ligase complex.	Enables protein domain specific binding activity. Predicted to be involved in transcription elongation by RNA polymerase II. Part of Cul2-RING ubiquitin ligase complex. Is an ortholog of human ELOB (elongin B).	elb-1
WBGene00010405	2322.05	1854.31	1368.73	927.454	582.853	595.947	1275.22	-1.39664	0.377127	13.224	0.000276385	0.00104699	0.379814	2.98006	Cell cycle	Cell cycle: unassigned	Cell cycle: unassigned	erfa-3 is an ortholog of human GSPT1 and GSPT2\; is predicted to have GTP binding activity and GTPase activity\; is expressed in several tissues, including the alimentary system, the excretory cell, the muscular system, the nervous system, and the reproductive system.	Predicted to enable GTPase activity and translation release factor activity. Predicted to be involved in translation. Predicted to be located in cytoplasm. Predicted to be part of translation release factor complex. Is an ortholog of human GSPT1 (G1 to S phase transition 1) and GSPT2 (G1 to S phase transition 2).	erfa-3
WBGene00009372	1086.96	1149.13	816.952	471.182	168.809	109.985	633.836	-2.02499	0.56468	11.9489	0.000546794	0.00184222	0.245706	2.73466	Cell cycle	Cell cycle: unassigned	Cell cycle: unassigned	evl-18 is an ortholog of human CDC45\; localizes to the nucleus.	Predicted to enable DNA replication origin binding activity; chromatin binding activity; and single-stranded DNA binding activity. Predicted to be involved in DNA replication initiation; double-strand break repair via break-induced replication; and mitotic DNA replication preinitiation complex assembly. Located in nucleus. Used to study chromosome 22q11.2 deletion syndrome, distal. Human ortholog…	evl-18
WBGene00017259	7.69527	17.1695	17.4104	2.23662	2.51954	1.56007	8.09858	-2.73534	0.956436	8.10049	0.00442534	0.010754	0.150169	1.96843	Cell cycle	Cell cycle: unassigned	Cell cycle: unassigned	F08F1.9 is an ortholog of human CCNA1 (cyclin A1), CCNA2 (cyclin A2), and CNTD2\; human CCNA2 exhibits protein domain specific binding activity and protein kinase binding activity.	Predicted to enable cyclin-dependent protein serine/threonine kinase regulator activity. Predicted to be involved in mitotic cell cycle phase transition and regulation of cyclin-dependent protein serine/threonine kinase activity. Predicted to be located in cytoplasm and nucleus. Predicted to be part of cyclin A2-CDK2 complex.	0
WBGene00017776	432.859	657.348	437.94	216.207	215.84	218.41	363.101	-1.23196	0.33141	13.4593	0.000243789	0.000943876	0.425738	3.02508	Cell cycle	Cell cycle: unassigned	Cell cycle: unassigned	F25B5.5 is an ortholog of human CDK5RAP1\; is predicted to have 4 iron, 4 sulfur cluster binding activity, metal ion binding activity, and transferase activity.	Predicted to enable N6-isopentenyladenosine methylthiotransferase activity. Predicted to be involved in negative regulation of cyclin-dependent protein serine/threonine kinase activity. Predicted to be located in cytosol and mitochondrion. Is an ortholog of human CDK5RAP1 (CDK5 regulatory subunit associated protein 1).	0
WBGene00001511	1577.53	2037.04	1426.32	482.365	204.083	141.186	978.087	-2.60623	0.511493	23.1147	1.53e-06	1.48e-05	0.164228	4.83018	Cell cycle	Cell cycle: unassigned	Cell cycle: unassigned	fzy-1 is an ortholog of human CDC20 (cell division cycle 20) and CDC20B (cell division cycle 20B)\; is predicted to have anaphase-promoting complex binding activity and ubiquitin-protein transferase activator activity\; is involved in several processes, including asymmetric cell division, metaphase\/anaphase transition of meiosis I, and polar body extrusion after meiotic divisions\; localizes to …	Predicted to enable anaphase-promoting complex binding activity and ubiquitin ligase activator activity. Involved in asymmetric cell division; meiotic cell cycle; and polarity specification of anterior/posterior axis. Located in condensed chromosome and cytoplasm. Is an ortholog of human CDC20 (cell division cycle 20) and FZR1 (fizzy and cell division cycle 20 related 1).	fzy-1
WBGene00019239	4.80954	1.2264	0	0.745542	0.839846	1.56007	1.53023	-0.983276	1.92406	0.262609	0.608333	0.664078	0.50583	0.177781	Cell cycle	Cell cycle: unassigned	Cell cycle: unassigned	H24K24.2 is an ortholog of human ZYG11A (zyg-11 A, cell cycle regulator) and ZYG11B (zyg-11 B, cell cycle regulator)\; is predicted to encode a protein with the following domain: Leucine-rich repeat domain superfamily.	Predicted to be part of Cul2-RING ubiquitin ligase complex.	0
WBGene00002075	1216.81	1304.88	1120.96	371.28	306.544	352.576	778.844	-1.82163	0.276213	41.0856	1.46e-10	1.04e-08	0.282902	7.98475	Cell cycle	Cell cycle: unassigned	Cell cycle: unassigned	imb-1 is an ortholog of human KPNB1 (karyopherin subunit beta 1)\; is predicted to have Ran GTPase binding activity\; is involved in embryo development and reproduction.	Predicted to enable nuclear import signal receptor activity and nuclear localization sequence binding activity. Involved in embryo development and reproduction. Predicted to be located in cytoplasm and nucleus. Is an ortholog of human KPNB1 (karyopherin subunit beta 1).	imb-1
WBGene00019341	408.811	378.956	275.889	93.1927	36.1134	32.7615	204.287	-2.71279	0.510266	25.2618	5.01e-07	6.1e-06	0.152535	5.21471	Cell cycle	Cell cycle: unassigned	Cell cycle: unassigned	K02F6.7 is an ortholog of human L3MBTL4, RP1-138B7.6, and L3MBTL1\; human L3MBTL1 exhibits several functions, including SAM domain binding activity, histone binding activity, and identical protein binding activity.	Enriched in ADEshL; ADEshR; NSM; germ line; and hypodermis based on RNA-seq; tiling array; and single-cell RNA-seq studies. Is affected by several genes including daf-16; dpy-10; and daf-12 based on microarray; tiling array; RNA-seq; and proteomic studies. Is affected by fourteen chemicals including Alovudine; stavudine; and Zidovudine based on RNA-seq; proteomic; and microarray studies.	0
WBGene00010585	4.80954	7.35837	1.33927	5.21879	7.55861	13.2606	6.59086	0.934531	1.02004	0.840798	0.359169	0.42797	1.91127	0.368586	Cell cycle	Cell cycle: unassigned	Cell cycle: unassigned	K05C4.9 is an ortholog of human ZYG11A (zyg-11 A, cell cycle regulator) and ZYG11B (zyg-11 B, cell cycle regulator)\; is predicted to encode a protein with the following domain: Leucine-rich repeat domain superfamily.	Predicted to be part of Cul2-RING ubiquitin ligase complex.	0
WBGene00019497	6.73336	1.2264	1.33927	10.4376	11.7578	19.5009	8.49922	2.1022	1.01668	4.27869	0.038593	0.0676482	4.29362	1.16974	Cell cycle	Cell cycle: unassigned	Cell cycle: unassigned	K07E8.6 is an ortholog of human CDC37L1 and Cdc37\; human CDC37 exhibits several functions, including heat shock protein binding activity, kinase binding activity, and protein tyrosine kinase activity.	Predicted to enable chaperone binding activity; heat shock protein binding activity; and unfolded protein binding activity. Predicted to be involved in protein folding and protein stabilization. Predicted to be located in cytoplasm. Is an ortholog of human CDC37 (cell division cycle 37, HSP90 cochaperone) and CDC37L1 (cell division cycle 37 like 1, HSP90 cochaperone).	0
WBGene00019432	1976.72	2660.05	1865.6	662.786	481.232	371.297	1336.28	-2.1012	0.364992	30.6405	3.11e-08	6.53e-07	0.233065	6.18538	Cell cycle	Cell cycle: unassigned	Cell cycle: unassigned	knl-2 is an ortholog of human MIS18BP1 (MIS18 binding protein 1)\; localizes to the condensed nuclear chromosome kinetochore.	Predicted to be involved in cell division; chromosome segregation; and meiotic cell cycle. Located in kinetochore and nucleus. Is an ortholog of human MIS18BP1 (MIS18 binding protein 1).	knl-2
WBGene00020461	437.668	549.425	429.904	120.778	65.508	67.083	278.394	-2.48205	0.395312	35.8676	2.11e-09	8.23e-08	0.178989	7.0848	Cell cycle	Cell cycle: unassigned	Cell cycle: unassigned	T12C9.7 is enriched in the germ line based on tiling array and RNA-seq studies\; is affected by several genes including daf-2, dpy-10, and hsf-1 based on microarray and RNA-seq studies\; is affected by ten chemicals including manganese chloride, Alovudine, and stavudine based on RNA-seq and microarray studies\; is predicted to encode a protein with the following domains: Cyclin, N-terminal, Cycli…	Predicted to enable cyclin-dependent protein serine/threonine kinase regulator activity. Predicted to be involved in mitotic cell cycle phase transition and regulation of cyclin-dependent protein serine/threonine kinase activity. Predicted to be located in cytoplasm and nucleus. Predicted to be part of cyclin A2-CDK2 complex.	0
WBGene00021270	994.613	885.458	664.276	412.284	106.66	107.645	528.489	-2.02128	0.58909	10.9445	0.000938832	0.00291189	0.246339	2.53582	Cell cycle	Cell cycle: unassigned	Cell cycle: unassigned	Y23H5A.3 is enriched in the germ line based on proteomic, tiling array, and RNA-seq studies\; is affected by several genes including daf-2, glp-1, and let-7 based on microarray, proteomic, and RNA-seq studies\; is affected by eight chemicals including manganese chloride, Alovudine, and stavudine based on RNA-seq and microarray studies.	Involved in piRNA processing; positive regulation of cell division; and positive regulation of chromosome segregation. Located in nucleus and perinuclear region of cytoplasm.	pid-3
WBGene00021649	466.526	667.159	530.349	124.505	78.1057	54.6025	320.208	-2.6925	0.423652	36.0953	1.88e-09	7.47e-08	0.154695	7.12673	Cell cycle	Cell cycle: unassigned	Cell cycle: unassigned	Y47G6A.25 is enriched in the germ line and the pharyngeal muscle cell based on tiling array and RNA-seq studies\; is affected by several genes including daf-2, hsf-1, and elt-2 based on microarray, tiling array, and RNA-seq studies\; is affected by eight chemicals including manganese chloride, stavudine, and Zidovudine based on RNA-seq and microarray studies.	Enriched in germ line; germline precursor cell; head mesodermal cell; and pharyngeal muscle cell based on tiling array; RNA-seq; and single-cell RNA-seq studies. Is affected by several genes including daf-2; hsf-1; and eat-2 based on microarray; tiling array; and RNA-seq studies. Is affected by eleven chemicals including manganese chloride; stavudine; and Zidovudine based on RNA-seq and microarra…	0
WBGene00012389	817.622	456.219	283.924	251.993	157.891	198.129	360.963	-1.35813	0.480098	7.74108	0.00539786	0.0126535	0.390087	1.89779	Cell cycle	Cell cycle: unassigned	Cell cycle: unassigned	Y6B3B.4 is an ortholog of human SCAPER (S-phase cyclin A associated protein in the ER)\; is predicted to encode a protein with the following domain: S phase cyclin A-associated protein in the endoplasmic reticulum, N-terminal.	Enriched in AVK; arcade cell; and germ line based on RNA-seq and single-cell RNA-seq studies. Is affected by several genes including hsf-1; eat-2; and sek-1 based on microarray; RNA-seq; and proteomic studies. Is affected by seven chemicals including rotenone; Alovudine; and Sirolimus based on RNA-seq and microarray studies. Is predicted to encode a protein with the following domains: S phase cyc…	scpr-1
WBGene00022162	2.88573	6.13198	88.3915	73.0631	68.0275	52.2624	48.4604	0.997576	1.02487	0.928392	0.335281	0.404454	1.99664	0.393131	Cell cycle	Cell cycle: unassigned	Cell cycle: unassigned	Y71G12B.27 is an ortholog of human CKS2\; is predicted to have cyclin-dependent protein serine\/threonine kinase regulator activity and kinase activity.	Predicted to enable several functions, including cyclin-dependent protein serine/threonine kinase activator activity; histone binding activity; and ubiquitin binding activity. Predicted to be involved in regulation of mitotic cell cycle. Predicted to be part of SCF ubiquitin ligase complex and cyclin-dependent protein kinase holoenzyme complex. Is an ortholog of human CKS2 (CDC28 protein kinase r…	0
WBGene00000877	953.251	961.494	729.899	794.747	592.091	585.026	769.418	-0.423688	0.316752	1.78339	0.181734	0.244726	0.745516	0.611321	Chaperone	Chaperone: cyclophilin	Chaperone: cyclophilin	cyn-1 is an ortholog of human PPIAL4D, PPIAL4G, and PPIA (peptidylprolyl isomerase A)\; is predicted to have peptidyl-prolyl cis-trans isomerase activity\; localizes to the mitochondrion.	Predicted to enable cyclosporin A binding activity and peptidyl-prolyl cis-trans isomerase activity. Predicted to be involved in protein folding and protein peptidyl-prolyl isomerization. Located in mitochondrion. Human ortholog(s) of this gene implicated in several diseases, including Bell's palsy; aggressive periodontitis; and gastrointestinal system cancer (multiple). Is an ortholog of human P…	cyn-1
WBGene00000886	561.755	624.235	543.742	274.359	61.3088	87.3639	358.794	-2.03078	0.579523	11.421	0.000726203	0.002346	0.244723	2.62967	Chaperone	Chaperone: cyclophilin	Chaperone: cyclophilin	cyn-10 is an ortholog of human PPIL3 (peptidylprolyl isomerase like 3)\; is predicted to have peptidyl-prolyl cis-trans isomerase activity.	Predicted to enable peptidyl-prolyl cis-trans isomerase activity. Predicted to be involved in protein peptidyl-prolyl isomerization. Predicted to be part of catalytic step 2 spliceosome. Is an ortholog of human PPIL3 (peptidylprolyl isomerase like 3).	cyn-10
WBGene00000887	388.611	551.878	358.923	220.68	89.8635	78.0035	281.327	-1.74079	0.504229	11.3036	0.000773562	0.00247468	0.299205	2.60648	Chaperone	Chaperone: cyclophilin	Chaperone: cyclophilin	cyn-11 is an ortholog of human PPIH (peptidylprolyl isomerase H)\; is predicted to have peptidyl-prolyl cis-trans isomerase activity.	Predicted to enable cyclosporin A binding activity and peptidyl-prolyl cis-trans isomerase activity. Predicted to be involved in protein folding and protein peptidyl-prolyl isomerization. Predicted to be located in cytoplasm and intracellular membrane-bounded organelle. Is an ortholog of human PPIH (peptidylprolyl isomerase H).	cyn-11
WBGene00000888	458.83	571.5	433.922	331.766	105.821	81.1237	330.494	-1.4965	0.572361	6.56279	0.0104133	0.0221323	0.354411	1.65497	Chaperone	Chaperone: cyclophilin	Chaperone: cyclophilin	cyn-12 is an ortholog of human PPIL1 (peptidylprolyl isomerase like 1)\; is predicted to have peptidyl-prolyl cis-trans isomerase activity.	Predicted to enable peptidyl-prolyl cis-trans isomerase activity. Predicted to be involved in protein peptidyl-prolyl isomerization. Predicted to be part of catalytic step 2 spliceosome. Human ortholog(s) of this gene implicated in pontocerebellar hypoplasia type 14. Is an ortholog of human PPIL1 (peptidylprolyl isomerase like 1).	cyn-12
WBGene00000889	907.08	1241.11	818.291	511.441	381.29	319.034	696.375	-1.29147	0.358128	12.6122	0.000383241	0.00137328	0.408535	2.86224	Chaperone	Chaperone: cyclophilin	Chaperone: cyclophilin	cyn-13 is an ortholog of human PPIE (peptidylprolyl isomerase E)\; exhibits nuclease activity\; is involved in apoptotic DNA fragmentation.	Enables nuclease activity. Involved in apoptotic DNA fragmentation. Predicted to be located in cytoplasm and intracellular membrane-bounded organelle. Is an ortholog of human PPIE (peptidylprolyl isomerase E).	cyn-13
WBGene00000891	682.955	756.686	546.42	348.913	154.532	184.088	445.599	-1.52997	0.42693	12.3153	0.00044927	0.00156304	0.346285	2.80603	Chaperone	Chaperone: cyclophilin	Chaperone: cyclophilin	cyn-15 is an ortholog of human PPWD1 (peptidylprolyl isomerase domain and WD repeat containing 1)\; is predicted to have peptidyl-prolyl cis-trans isomerase activity.	Predicted to enable peptidyl-prolyl cis-trans isomerase activity. Predicted to be involved in protein peptidyl-prolyl isomerization. Is an ortholog of human PPWD1 (peptidylprolyl isomerase domain and WD repeat containing 1).	cyn-15
WBGene00000892	562.716	714.989	664.276	252.739	204.922	166.928	427.762	-1.63594	0.326994	23.9134	1.01e-06	1.07e-05	0.321762	4.97196	Chaperone	Chaperone: cyclophilin	Chaperone: cyclophilin	cyn-16 is an ortholog of human CWC27 (CWC27 spliceosome associated protein homolog)\; exhibits peptidyl-prolyl cis-trans isomerase activity\; is expressed in the intestine and ventral cord neurons.	Enables peptidyl-prolyl cis-trans isomerase activity. Predicted to be involved in protein peptidyl-prolyl isomerization. Predicted to be part of catalytic step 2 spliceosome. Expressed in intestine and ventral cord neurons. Is an ortholog of human CWC27 (CWC27 spliceosome associated cyclophilin).	cyn-16
WBGene00000893	1.92382	4.90558	1.33927	8.20096	230.958	319.034	94.3936	6.09888	1.11687	23.0418	1.59e-06	1.52e-05	68.5402	4.81717	Chaperone	Chaperone: cyclophilin	Chaperone: cyclophilin	cyn-17 is predicted to have peptidyl-prolyl cis-trans isomerase activity.	Enriched in several structures, including ABplppppaa; RIH; arcade cell; germ line; and pharynx based on microarray; proteomic; and single-cell RNA-seq studies. Is affected by several genes including daf-16; daf-2; and skn-1 based on microarray; RNA-seq; and proteomic studies. Is affected by fifteen chemicals including 1-methylnicotinamide; methylmercuric chloride; and manganese chloride based on …	cyn-17
WBGene00000878	22.1239	126.319	522.313	317.601	319.981	276.912	264.208	0.44881	0.844881	0.280921	0.596098	0.653266	1.36491	0.18491	Chaperone	Chaperone: cyclophilin	Chaperone: cyclophilin	cyn-2 is an ortholog of human PPIA (peptidylprolyl isomerase A), PPIAL4D, and PPIAL4G\; is predicted to have peptidyl-prolyl cis-trans isomerase activity.	Predicted to enable cyclosporin A binding activity and peptidyl-prolyl cis-trans isomerase activity. Predicted to be involved in protein folding and protein peptidyl-prolyl isomerization. Predicted to be located in cytoplasm and intracellular membrane-bounded organelle. Human ortholog(s) of this gene implicated in several diseases, including Bell's palsy; aggressive periodontitis; and gastrointes…	cyn-2
WBGene00000879	1515.97	1466.77	1035.25	1256.98	924.671	1026.53	1204.36	-0.32492	0.324717	0.999333	0.317472	0.386576	0.798343	0.412765	Chaperone	Chaperone: cyclophilin	Chaperone: cyclophilin	cyn-3 is an ortholog of human PPIAL4D, PPIAL4G, and PPIA (peptidylprolyl isomerase A)\; exhibits peptidyl-prolyl cis-trans isomerase activity\; is involved in protein peptidyl-prolyl isomerization\; localizes to the cell\; is expressed in the excretory system.	Enables peptidyl-prolyl cis-trans isomerase activity. Involved in protein peptidyl-prolyl isomerization. Located in obsolete cell. Expressed in excretory system. Human ortholog(s) of this gene implicated in several diseases, including Bell's palsy; aggressive periodontitis; and gastrointestinal system cancer (multiple). Is an ortholog of human PPIA (peptidylprolyl isomerase A); PPIAL4C (peptidylp…	cyn-3
WBGene00000880	648.326	1133.19	800.881	411.539	246.075	234.791	579.133	-1.53235	0.406105	13.6436	0.000220998	0.000870047	0.345714	3.06046	Chaperone	Chaperone: cyclophilin	Chaperone: cyclophilin	cyn-4 is an ortholog of human PPIL2 (peptidylprolyl isomerase like 2)\; is predicted to have peptidyl-prolyl cis-trans isomerase activity and ubiquitin-protein transferase activity\; is involved in feminization of hermaphroditic germ-line\; is expressed in the body wall musculature, the germ line, the intestine, the pharynx, and uterus.	Predicted to enable ubiquitin-ubiquitin ligase activity. Involved in feminization of hermaphroditic germ-line. Predicted to be located in nucleus. Predicted to be part of catalytic step 2 spliceosome. Expressed in body wall musculature; germ line; intestine; pharynx; and uterus. Is an ortholog of human PPIL2 (peptidylprolyl isomerase like 2).	cyn-4
WBGene00000881	1684.3	1692.43	1189.27	1951.83	2839.52	3313.59	2111.82	0.827665	0.355707	5.34294	0.0208064	0.0400032	1.77481	1.39791	Chaperone	Chaperone: cyclophilin	Chaperone: cyclophilin	cyn-5 is an ortholog of human PPIB (peptidylprolyl isomerase B)\; exhibits peptidyl-prolyl cis-trans isomerase activity\; is involved in protein peptidyl-prolyl isomerization\; localizes to the cytoplasm\; is expressed in the body wall musculature, the intestine, and the pharynx\; human orthologs of this gene are implicated in osteogenesis imperfecta type 9.	Enables peptidyl-prolyl cis-trans isomerase activity. Involved in protein peptidyl-prolyl isomerization. Located in cytoplasm. Expressed in intestine. Human ortholog(s) of this gene implicated in osteogenesis imperfecta type 9. Is an ortholog of human PPIB (peptidylprolyl isomerase B).	cyn-5
WBGene00000882	89.4575	118.96	70.9811	167.747	612.248	726.993	297.731	2.43078	0.575658	16.1781	5.77e-05	0.000288118	5.39185	3.54043	Chaperone	Chaperone: cyclophilin	Chaperone: cyclophilin	cyn-6 is an ortholog of human PPIB (peptidylprolyl isomerase B)\; is predicted to have peptidyl-prolyl cis-trans isomerase activity\; is expressed in the intestine\; human orthologs of this gene are implicated in osteogenesis imperfecta type 9.	Predicted to enable cyclosporin A binding activity and peptidyl-prolyl cis-trans isomerase activity. Predicted to be involved in protein folding and protein peptidyl-prolyl isomerization. Predicted to be located in cytoplasm and intracellular membrane-bounded organelle. Expressed in intestine. Human ortholog(s) of this gene implicated in osteogenesis imperfecta type 9. Is an ortholog of human PPI…	cyn-6
WBGene00000883	10572.3	10302.9	7785.15	6601.02	4274.82	4360.4	7316.11	-0.91156	0.339102	7.10981	0.00766632	0.0170278	0.53161	1.76884	Chaperone	Chaperone: cyclophilin	Chaperone: cyclophilin	cyn-7 is an ortholog of human PPIAL4D, PPIAL4G, and PPIA (peptidylprolyl isomerase A)\; is predicted to have peptidyl-prolyl cis-trans isomerase activity.	Predicted to enable cyclosporin A binding activity and peptidyl-prolyl cis-trans isomerase activity. Predicted to be involved in protein folding and protein peptidyl-prolyl isomerization. Predicted to be located in cytoplasm and intracellular membrane-bounded organelle. Human ortholog(s) of this gene implicated in several diseases, including Bell's palsy; aggressive periodontitis; and gastrointes…	cyn-7
WBGene00000884	223.163	280.845	148.658	99.157	139.414	120.125	168.56	-0.864965	0.396656	4.69682	0.0302184	0.0550921	0.54906	1.25891	Chaperone	Chaperone: cyclophilin	Chaperone: cyclophilin	cyn-8 is an ortholog of human PPIG (peptidylprolyl isomerase G)\; exhibits peptidyl-prolyl cis-trans isomerase activity\; localizes to the nucleus\; is expressed in the intestine and the pharynx.	Enables peptidyl-prolyl cis-trans isomerase activity. Predicted to be involved in protein folding and protein peptidyl-prolyl isomerization. Located in nucleus. Is an ortholog of human PPIG (peptidylprolyl isomerase G).	cyn-8
WBGene00000885	520.392	798.384	604.009	281.069	129.336	81.9037	402.516	-1.96482	0.516296	13.5304	0.000234733	0.000914646	0.25617	3.03875	Chaperone	Chaperone: cyclophilin	Chaperone: cyclophilin	cyn-9 is an ortholog of human NKTR (natural killer cell triggering receptor), PPID (peptidylprolyl isomerase D), and PPIG (peptidylprolyl isomerase G)\; is predicted to have peptidyl-prolyl cis-trans isomerase activity\; localizes to the intracellular\; is expressed in the hypodermis.	Predicted to enable cyclosporin A binding activity and peptidyl-prolyl cis-trans isomerase activity. Predicted to be involved in protein folding and protein peptidyl-prolyl isomerization. Predicted to be located in cytoplasm. Expressed in hypodermis. Is an ortholog of human NKTR (natural killer cell triggering receptor).	cyn-9
WBGene00001426	494.421	513.86	379.012	497.276	488.79	389.238	460.433	-0.0131012	0.313111	0.00175351	0.966598	0.973011	0.99096	0.0118824	Chaperone	Chaperone: cyclophilin	Chaperone: cyclophilin	fkb-1 is an ortholog of human FKBP2 (FKBP prolyl isomerase 2)\; is predicted to have peptidyl-prolyl cis-trans isomerase activity.	Predicted to enable peptidyl-prolyl cis-trans isomerase activity. Predicted to be involved in chaperone-mediated protein folding and protein peptidyl-prolyl isomerization. Is an ortholog of human FKBP2 (FKBP prolyl isomerase 2).	fkb-1
WBGene00001427	2659.68	2446.66	2146.84	1435.91	1244.65	1377.54	1885.21	-0.837907	0.270246	9.48571	0.00207078	0.00567935	0.559454	2.2457	Chaperone	Chaperone: cyclophilin	Chaperone: cyclophilin	fkb-2 is an ortholog of human FKBP1A (FKBP prolyl isomerase 1A) and FKBP1B (FKBP prolyl isomerase 1B)\; is predicted to have peptidyl-prolyl cis-trans isomerase activity.	Predicted to enable peptidyl-prolyl cis-trans isomerase activity. Human ortholog(s) of this gene implicated in Graves' disease. Is an ortholog of human FKBP1A (FKBP prolyl isomerase 1A); FKBP1B (FKBP prolyl isomerase 1B); and FKBP1C (FKBP prolyl isomerase family member 1C).	fkb-2
WBGene00001428	107.734	87.0741	93.7486	267.649	848.245	1223.1	437.924	3.01813	0.558718	25.2971	4.91e-07	6.02e-06	8.10115	5.22064	Chaperone	Chaperone: cyclophilin	Chaperone: cyclophilin	fkb-3 is an ortholog of human FKBP10 (FKBP prolyl isomerase 10) and FKBP9 (FKBP prolyl isomerase 9)\; is predicted to have peptidyl-prolyl cis-trans isomerase activity\; is expressed in the hypodermis.	Predicted to enable peptidyl-prolyl cis-trans isomerase activity. Predicted to be involved in protein folding. Predicted to be located in endoplasmic reticulum. Expressed in hypodermis. Is an ortholog of human FKBP9 (FKBP prolyl isomerase 9).	fkb-3
WBGene00001429	2.88573	2.45279	2.67853	39.5137	212.481	216.07	79.3469	5.86182	0.876471	40.7873	1.7e-10	1.17e-08	58.1545	7.93003	Chaperone	Chaperone: cyclophilin	Chaperone: cyclophilin	fkb-4 is an ortholog of human FKBP10 (FKBP prolyl isomerase 10) and FKBP9 (FKBP prolyl isomerase 9)\; is predicted to have peptidyl-prolyl cis-trans isomerase activity.	Predicted to enable peptidyl-prolyl cis-trans isomerase activity. Predicted to be involved in protein folding. Predicted to be located in endoplasmic reticulum. Human ortholog(s) of this gene implicated in osteogenesis imperfecta type 11. Is an ortholog of human FKBP10 (FKBP prolyl isomerase 10) and FKBP9 (FKBP prolyl isomerase 9).	fkb-4
WBGene00001430	115.429	133.677	179.462	160.291	541.701	1155.23	380.965	2.11638	0.649856	9.80267	0.00174259	0.00489755	4.33605	2.31002	Chaperone	Chaperone: cyclophilin	Chaperone: cyclophilin	fkb-5 is an ortholog of human FKBP10 (FKBP prolyl isomerase 10) and FKBP9 (FKBP prolyl isomerase 9)\; is predicted to have peptidyl-prolyl cis-trans isomerase activity\; is expressed in the hypodermis.	Predicted to enable peptidyl-prolyl cis-trans isomerase activity. Predicted to be involved in protein folding. Predicted to be located in endoplasmic reticulum. Expressed in hypodermis. Human ortholog(s) of this gene implicated in osteogenesis imperfecta type 11. Is an ortholog of human FKBP10 (FKBP prolyl isomerase 10) and FKBP9 (FKBP prolyl isomerase 9).	fkb-5
WBGene00001431	2545.21	1913.18	1339.27	805.185	669.357	656.79	1321.5	-1.44397	0.360315	15.4491	8.48e-05	0.000395383	0.367554	3.40298	Chaperone	Chaperone: cyclophilin	Chaperone: cyclophilin	fkb-6 is an ortholog of human FKBP4 (FKBP prolyl isomerase 4) and FKBP5 (FKBP prolyl isomerase 5)\; exhibits Hsp90 protein binding activity and peptidyl-prolyl cis-trans isomerase activity\; is involved in protein peptidyl-prolyl isomerization\; is expressed in several tissues, including the alimentary system, the epithelial system, the muscular system, the nervous system, and the reproductive sy…	Enables Hsp90 protein binding activity and peptidyl-prolyl cis-trans isomerase activity. Involved in protein peptidyl-prolyl isomerization. Expressed in dorsal nerve cord; intestine; and ventral nerve cord. Human ortholog(s) of this gene implicated in major depressive disorder. Is an ortholog of human FKBP4 (FKBP prolyl isomerase 4) and FKBP5 (FKBP prolyl isomerase 5).	fkb-6
WBGene00001432	18.2763	35.5655	25.446	6.70987	87.344	56.1625	38.2507	0.923171	0.836913	1.19868	0.273585	0.343208	1.89628	0.464443	Chaperone	Chaperone: cyclophilin	Chaperone: cyclophilin	fkb-7 is an ortholog of human FKBP14 (FKBP prolyl isomerase 14) and FKBP7 (FKBP prolyl isomerase 7)\; is predicted to have peptidyl-prolyl cis-trans isomerase activity.	Predicted to enable peptidyl-prolyl cis-trans isomerase activity. Predicted to be located in intracellular membrane-bounded organelle. Human ortholog(s) of this gene implicated in Ehlers-Danlos syndrome kyphoscoliotic type 2. Is an ortholog of human FKBP14 (FKBP prolyl isomerase 14) and FKBP7 (FKBP prolyl isomerase 7).	fkb-7
WBGene00001433	15.3905	4.90558	14.7319	86.4828	54.59	57.7226	38.9706	2.49721	0.595479	16.866	4.01e-05	0.00021473	5.64591	3.66811	Chaperone	Chaperone: cyclophilin	Chaperone: cyclophilin	fkb-8 is an ortholog of human FKBP1A (FKBP prolyl isomerase 1A), FKBP1B (FKBP prolyl isomerase 1B), and FKBP1C (FKBP prolyl isomerase 1C)\; is predicted to have peptidyl-prolyl cis-trans isomerase activity.	Predicted to enable peptidyl-prolyl cis-trans isomerase activity.	fkb-8
WBGene00000890	499.231	627.915	427.226	331.766	127.657	124.806	356.433	-1.41115	0.493444	7.88865	0.00497459	0.0118479	0.376012	1.92636	Chaperone	Chaperone: cyclophilin	Chaperone: cyclophilin	sig-7 is an ortholog of human PPIL4 (peptidylprolyl isomerase like 4)\; exhibits RNA polymerase II complex binding activity\; is involved in several processes, including nematode larval development, positive regulation of cellular metabolic process, and positive regulation of developmental growth\; localizes to the nucleoplasm and transcriptionally active chromatin\; is expressed in several tissu…	Enables RNA polymerase II complex binding activity. Involved in nematode larval development; positive regulation of developmental process; and transcription elongation-coupled chromatin remodeling. Located in euchromatin and nucleoplasm. Expressed in several structures, including intestine. Is an ortholog of human PPIL4 (peptidylprolyl isomerase like 4).	sig-7
WBGene00021201	75.0289	111.602	113.838	48.4602	26.8751	34.3215	68.3542	-1.44904	0.449639	10.1072	0.0014769	0.00426556	0.366264	2.37002	Chaperone	Chaperone: cyclophilin	Chaperone: cyclophilin	Y17G9B.4 is predicted to have peptidyl-prolyl cis-trans isomerase activity.	Predicted to enable cyclosporin A binding activity and peptidyl-prolyl cis-trans isomerase activity. Predicted to be involved in protein folding and protein peptidyl-prolyl isomerization. Predicted to be located in cytoplasm. Is an ortholog of human PPID (peptidylprolyl isomerase D).	0
WBGene00045306	0.961908	3.67919	12.0534	19.3841	20.9962	23.4011	13.4126	1.98049	0.906412	4.60341	0.0319085	0.0575465	3.94627	1.23998	Chaperone	Chaperone: cyclophilin	Chaperone: cyclophilin	ZC250.5 is predicted to have peptidyl-prolyl cis-trans isomerase activity.	Predicted to enable peptidyl-prolyl cis-trans isomerase activity. Predicted to be involved in protein folding and protein peptidyl-prolyl isomerization. Predicted to be located in cytoplasm.	0
WBGene00008122	27.8953	40.4711	18.7497	30.5672	6.71877	8.58039	22.1637	-0.921733	0.772581	1.40956	0.235129	0.303002	0.527875	0.518554	Chaperone	Chaperone: DnaJ domain	Chaperone: DnaJ domain	C47A4.1 is an ortholog of human DNAJC25 (DnaJ heat shock protein family (Hsp40) member C25).	Predicted to be involved in protein folding. Predicted to be located in endoplasmic reticulum membrane. Is an ortholog of human DNAJC25 (DnaJ heat shock protein family (Hsp40) member C25) and DNAJC25-GNG10 (DNAJC25-GNG10 readthrough).	0
WBGene00001019	639.669	806.968	610.705	395.137	286.388	344.776	513.94	-1.00298	0.315705	9.91277	0.00164135	0.00465198	0.498968	2.33236	Chaperone	Chaperone: DnaJ domain	Chaperone: DnaJ domain	dnj-1 is an ortholog of human DNAJB12 (DnaJ heat shock protein family (Hsp40) member B12) and DNAJB14 (DnaJ heat shock protein family (Hsp40) member B14)\; is involved in cellular protein-containing complex assembly\; localizes to the endoplasmic reticulum membrane\; is expressed in head neurons, tail neurons, and the vulval muscle.	Predicted to enable Hsp70 protein binding activity. Involved in protein-containing complex assembly. Located in endoplasmic reticulum membrane. Expressed in head neurons; tail neurons; and vulval muscle. Is an ortholog of human DNAJB12 (DnaJ heat shock protein family (Hsp40) member B12) and DNAJB14 (DnaJ heat shock protein family (Hsp40) member B14).	dnj-1
WBGene00001028	794.536	1128.28	770.077	600.906	678.596	504.683	746.18	-0.593878	0.328915	3.23828	0.0719361	0.113488	0.662559	0.945049	Chaperone	Chaperone: DnaJ domain	Chaperone: DnaJ domain	dnj-10 is an ortholog of human DNAJA3 (DnaJ heat shock protein family (Hsp40) member A3)\; is predicted to have unfolded protein binding activity\; is involved in embryo development and nematode larval development\; is expressed in the head, the intestine, the pharynx, and the tail.	Predicted to enable unfolded protein binding activity. Involved in embryo development and nematode larval development. Predicted to be located in mitochondrion. Expressed in head and tail. Is an ortholog of human DNAJA3 (DnaJ heat shock protein family (Hsp40) member A3).	dnj-10
WBGene00001029	2915.54	4628.42	3691.01	1100.42	758.381	646.649	2290.07	-2.16468	0.368303	31.7649	1.74e-08	4.22e-07	0.223031	6.37421	Chaperone	Chaperone: DnaJ domain	Chaperone: DnaJ domain	dnj-11 is an ortholog of human DNAJC2 (DnaJ heat shock protein family (Hsp40) member C2)\; is predicted to have DNA binding activity\; localizes to the cytosol\; is expressed in several tissues, including the alimentary system, the muscular system, the nervous system, and the reproductive system.	Predicted to enable Hsp70 protein binding activity and ribosome binding activity. Predicted to be involved in 'de novo' cotranslational protein folding. Located in cytosol. Expressed in several structures, including head; muscle cell; neurons; and tail. Is an ortholog of human DNAJC2 (DnaJ heat shock protein family (Hsp40) member C2).	dnj-11
WBGene00001030	2817.43	3012.03	2152.2	1474.68	1486.53	1308.12	2041.83	-0.902796	0.292344	9.38872	0.00218325	0.00592704	0.534849	2.22716	Chaperone	Chaperone: DnaJ domain	Chaperone: DnaJ domain	dnj-12 is an ortholog of human DNAJA1 (DnaJ heat shock protein family (Hsp40) member A1) and DNAJA4 (DnaJ heat shock protein family (Hsp40) member A4)\; is predicted to have heat shock protein binding activity, metal ion binding activity, and unfolded protein binding activity\; is expressed in several tissues, including the alimentary system, the excretory cell, the muscular system, and the repro…	Enables ATPase activator activity. Predicted to be involved in protein refolding. Predicted to be located in cytosol. Is an ortholog of human DNAJA1 (DnaJ heat shock protein family (Hsp40) member A1) and DNAJA4 (DnaJ heat shock protein family (Hsp40) member A4).	dnj-12
WBGene00001031	2464.41	2631.84	1635.24	1061.65	1503.32	1092.05	1731.42	-0.880476	0.349974	6.23551	0.0125214	0.0258808	0.543188	1.58702	Chaperone	Chaperone: DnaJ domain	Chaperone: DnaJ domain	dnj-13 is an ortholog of human DNAJB1 (DnaJ heat shock protein family (Hsp40) member B1), DNAJB4 (DnaJ heat shock protein family (Hsp40) member B4), and DNAJB5 (DnaJ heat shock protein family (Hsp40) member B5)\; is predicted to have unfolded protein binding activity.	Enables ATPase activator activity. Predicted to be involved in chaperone cofactor-dependent protein refolding. Predicted to be located in cytosol. Is an ortholog of human DNAJB5 (DnaJ heat shock protein family (Hsp40) member B5).	dnj-13
WBGene00001032	167.372	171.695	179.462	163.274	226.758	239.471	191.339	0.279858	0.333573	0.702912	0.401807	0.469802	1.21408	0.328085	Chaperone	Chaperone: DnaJ domain	Chaperone: DnaJ domain	dnj-14 is an ortholog of human DNAJC5 (DnaJ heat shock protein family (Hsp40) member C5), DNAJC5B (DnaJ heat shock protein family (Hsp40) member C5 beta), and DNAJC5G (DnaJ heat shock protein family (Hsp40) member C5 gamma)\; is involved in determination of adult lifespan, locomotion, and neurotransmitter secretion\; is used to study neuronal ceroid lipofuscinosis.	Involved in determination of adult lifespan; locomotion; and neurotransmitter secretion. Predicted to be located in type Is terminal bouton. Human ortholog(s) of this gene implicated in neuronal ceroid lipofuscinosis 4. Is an ortholog of human DNAJC5 (DnaJ heat shock protein family (Hsp40) member C5) and DNAJC5B (DnaJ heat shock protein family (Hsp40) member C5 beta).	dnj-14
WBGene00001033	433.821	735.837	443.297	327.293	224.239	142.746	384.539	-1.21569	0.448407	7.15397	0.00747984	0.0166817	0.430566	1.77776	Chaperone	Chaperone: DnaJ domain	Chaperone: DnaJ domain	dnj-15 is an ortholog of human HSCB (HscB mitochondrial iron-sulfur cluster cochaperone)\; is predicted to have ATPase activator activity and chaperone binding activity.	Predicted to enable ATPase activator activity and chaperone binding activity. Predicted to be involved in [2Fe-2S] cluster assembly. Predicted to be located in mitochondrion. Human ortholog(s) of this gene implicated in sideroblastic anemia. Is an ortholog of human HSCB (HscB mitochondrial iron-sulfur cluster cochaperone).	dnj-15
WBGene00001034	580.993	740.743	569.188	521.879	294.786	238.691	491.047	-0.841005	0.41234	4.10547	0.0427446	0.0737297	0.558254	1.13236	Chaperone	Chaperone: DnaJ domain	Chaperone: DnaJ domain	dnj-16 is enriched in the AFD, the NSM, the germ line, and the intestine based on RNA-seq, tiling array, and microarray studies\; is affected by several genes including daf-2, daf-12, and sir-2.1 based on tiling array, RNA-seq, and microarray studies\; is affected by five chemicals including Zidovudine, resveratrol, and Cadmium based on RNA-seq and microarray studies\; is predicted to encode a pr…	Enriched in several structures, including ABplapaaapa; ABprapaaapa; germ line; intestine; and neurons based on RNA-seq; tiling array; single-cell RNA-seq; and microarray studies. Is affected by several genes including daf-2; skn-1; and daf-12 based on tiling array; RNA-seq; proteomic; and microarray studies. Is affected by nine chemicals including Zidovudine; Rifampin; and allantoin based on RNA-…	dnj-16
WBGene00001035	1184.11	2389.02	1836.13	505.477	462.755	301.874	1113.23	-2.09026	0.407826	24.3012	8.24e-07	9.09e-06	0.234838	5.04134	Chaperone	Chaperone: DnaJ domain	Chaperone: DnaJ domain	dnj-17 is an ortholog of human DNAJC21 (DnaJ heat shock protein family (Hsp40) member C21)\; is predicted to have nucleic acid binding activity and zinc ion binding activity\; is expressed in head neurons.	Predicted to enable nucleic acid binding activity and zinc ion binding activity. Predicted to be located in cytoplasm. Expressed in head neurons. Is an ortholog of human DNAJC21 (DnaJ heat shock protein family (Hsp40) member C21).	dnj-17
WBGene00001036	393.421	586.217	409.815	213.97	89.0237	92.8242	297.545	-1.81051	0.472366	13.8807	0.000194784	0.000784153	0.28509	3.1056	Chaperone	Chaperone: DnaJ domain	Chaperone: DnaJ domain	dnj-18 is an ortholog of human DNAJA3 (DnaJ heat shock protein family (Hsp40) member A3) and DNAJB9 (DnaJ heat shock protein family (Hsp40) member B9)\; human DNAJA3 exhibits NF-kappaB binding activity, interferon-gamma receptor binding activity, and protein kinase binding activity.	Predicted to be involved in mitochondrion organization and negative regulation of apoptotic process. Predicted to be located in mitochondrion.	dnj-18
WBGene00001037	3560.99	3579.85	2386.57	1560.42	1484.01	1411.86	2330.62	-1.09636	0.31033	12.198	0.000478417	0.00164593	0.467694	2.78359	Chaperone	Chaperone: DnaJ domain	Chaperone: DnaJ domain	dnj-19 is an ortholog of human DNAJA2 (DnaJ heat shock protein family (Hsp40) member A2)\; is predicted to have heat shock protein binding activity, metal ion binding activity, and unfolded protein binding activity\; is involved in response to topologically incorrect protein.	Predicted to enable chaperone binding activity. Involved in response to topologically incorrect protein. Predicted to be located in cytosol. Is an ortholog of human DNAJA2 (DnaJ heat shock protein family (Hsp40) member A2).	dnj-19
WBGene00001020	645.441	960.268	624.098	397.374	349.376	321.374	549.655	-1.06162	0.334736	9.85399	0.00169464	0.00478323	0.479095	2.32028	Chaperone	Chaperone: DnaJ domain	Chaperone: DnaJ domain	dnj-2 is an ortholog of human DNAJC25 (DnaJ heat shock protein family (Hsp40) member C25)\; is predicted to encode a protein with the following domains: DnaJ domain and Chaperone J-domain superfamily.	Predicted to be involved in protein folding. Predicted to be located in endoplasmic reticulum membrane. Is an ortholog of human DNAJC25 (DnaJ heat shock protein family (Hsp40) member C25) and DNAJC25-GNG10 (DNAJC25-GNG10 readthrough).	dnj-2
WBGene00001038	1093.69	1331.87	1773.19	1642.43	1673.81	1964.91	1579.98	0.331293	0.325163	1.03571	0.308822	0.378063	1.25814	0.422436	Chaperone	Chaperone: DnaJ domain	Chaperone: DnaJ domain	dnj-20 is an ortholog of human DNAJB11 (DnaJ heat shock protein family (Hsp40) member B11)\; is predicted to have unfolded protein binding activity\; is expressed in the hypodermis and the intestine.	Predicted to enable misfolded protein binding activity and unfolded protein binding activity. Predicted to be involved in protein maturation. Predicted to be located in endoplasmic reticulum. Human ortholog(s) of this gene implicated in polycystic kidney disease. Is an ortholog of human DNAJB11 (DnaJ heat shock protein family (Hsp40) member B11).	dnj-20
WBGene00001039	102.924	163.111	125.891	93.9382	83.1448	63.1828	105.365	-0.704014	0.394857	3.15477	0.0757052	0.118522	0.613862	0.9262	Chaperone	Chaperone: DnaJ domain	Chaperone: DnaJ domain	dnj-21 is an ortholog of human DNAJC15 (DnaJ heat shock protein family (Hsp40) member C15) and DNAJC19 (DnaJ heat shock protein family (Hsp40) member C19)\; localizes to the mitochondrion\; human orthologs of this gene are implicated in 3-methylglutaconic aciduria type 5.	Predicted to enable ATPase activator activity. Predicted to be involved in protein import into mitochondrial matrix. Located in mitochondrion. Human ortholog(s) of this gene implicated in 3-methylglutaconic aciduria type 5. Is an ortholog of human DNAJC19 (DnaJ heat shock protein family (Hsp40) member C19).	dnj-21
WBGene00001040	943.632	2343.64	1872.29	737.341	604.689	388.458	1148.34	-1.5758	0.460749	11.167	0.000832674	0.00262966	0.335458	2.5801	Chaperone	Chaperone: DnaJ domain	Chaperone: DnaJ domain	dnj-22 is an ortholog of human DNAJC17 (DnaJ heat shock protein family (Hsp40) member C17)\; is predicted to encode a protein with the following domains: DnaJ domain, Nucleotide-binding alpha-beta plait domain superfamily, and Chaperone J-domain superfamily.	Predicted to be involved in spliceosomal complex disassembly. Predicted to be part of spliceosomal complex. Is an ortholog of human DNAJC17 (DnaJ heat shock protein family (Hsp40) member C17).	dnj-22
WBGene00001041	818.584	1277.9	965.61	366.061	221.719	175.508	637.564	-2.00369	0.412449	21.9918	2.74e-06	2.38e-05	0.249361	4.62329	Chaperone	Chaperone: DnaJ domain	Chaperone: DnaJ domain	dnj-23 is an ortholog of human DNAJC9 (DnaJ heat shock protein family (Hsp40) member C9)\; human DNAJC9 exhibits heat shock protein binding activity.	Predicted to enable heat shock protein binding activity. Predicted to be located in cytoplasm and nucleus. Is an ortholog of human DNAJC9 (DnaJ heat shock protein family (Hsp40) member C9).	dnj-23
WBGene00001042	73.105	49.0558	53.5706	134.197	173.008	283.153	127.682	1.74414	0.452237	14.2505	0.000160015	0.000664874	3.34996	3.17726	Chaperone	Chaperone: DnaJ domain	Chaperone: DnaJ domain	dnj-24 is an ortholog of human DNAJB6 (DnaJ heat shock protein family (Hsp40) member B6), DNAJB7 (DnaJ heat shock protein family (Hsp40) member B7), and DNAJB8 (DnaJ heat shock protein family (Hsp40) member B8)\; localizes to the nucleus\; human orthologs of this gene are implicated in autosomal dominant limb-girdle muscular dystrophy type 1E.	Predicted to enable chaperone binding activity; protein folding chaperone; and unfolded protein binding activity. Predicted to be involved in chaperone-mediated protein folding. Located in nucleus. Human ortholog(s) of this gene implicated in autosomal dominant limb-girdle muscular dystrophy type 1 and distal spinal muscular atrophy type 5. Is an ortholog of human DNAJB8 (DnaJ heat shock protein …	dnj-24
WBGene00001044	303.963	424.333	265.174	187.131	40.3126	36.6617	209.596	-1.91015	0.663018	7.78672	0.00526317	0.0124023	0.266065	1.9065	Chaperone	Chaperone: DnaJ domain	Chaperone: DnaJ domain	dnj-26 is an ortholog of human DNAJC18 (DnaJ heat shock protein family (Hsp40) member C18), DNAJB12 (DnaJ heat shock protein family (Hsp40) member B12), and DNAJB14 (DnaJ heat shock protein family (Hsp40) member B14)\; human DNAJB12 exhibits Hsp70 protein binding activity.	Predicted to enable Hsp70 protein binding activity. Predicted to be involved in cellular response to misfolded protein and chaperone cofactor-dependent protein refolding. Predicted to be located in endoplasmic reticulum membrane.	dnj-26
WBGene00001045	144.286	126.319	95.0878	112.577	132.696	196.569	134.589	0.270434	0.405553	0.44465	0.504887	0.568425	1.20617	0.245327	Chaperone	Chaperone: DnaJ domain	Chaperone: DnaJ domain	dnj-27 is an ortholog of human DNAJC10 (DnaJ heat shock protein family (Hsp40) member C10)\; is predicted to have disulfide oxidoreductase activity\; localizes to the endoplasmic reticulum lumen\; is expressed in several tissues, including the alimentary system, the hypodermis, the muscular system, and the reproductive system.	Predicted to enable misfolded protein binding activity and oxidoreductase activity, acting on a sulfur group of donors, disulfide as acceptor. Involved in IRE1-mediated unfolded protein response. Located in endoplasmic reticulum lumen. Expressed in several structures, including body wall musculature; gonadal sheath cell; intestine; rectum; and vulva. Is an ortholog of human DNAJC10 (DnaJ heat sho…	dnj-27
WBGene00001046	442.478	478.294	352.227	232.609	136.895	127.926	295.071	-1.35534	0.388545	11.7891	0.000595774	0.00198102	0.390842	2.70311	Chaperone	Chaperone: DnaJ domain	Chaperone: DnaJ domain	dnj-28 is an ortholog of human DNAJC3 (DnaJ heat shock protein family (Hsp40) member C3)\; is expressed in the head, the hypodermis, the intestine, and the tail\; is predicted to encode a protein with the following domains: DnaJ domain, Tetratricopeptide-like helical domain superfamily, Tetratricopeptide repeat 2, Tetratricopeptide repeat, and Chaperone J-domain superfamily.	Predicted to enable chaperone binding activity and misfolded protein binding activity. Acts upstream of or within PERK-mediated unfolded protein response. Predicted to be located in endoplasmic reticulum. Expressed in head and tail. Is an ortholog of human DNAJC3 (DnaJ heat shock protein family (Hsp40) member C3).	dnj-28
WBGene00001047	1723.74	1644.6	1316.5	981.878	1121.19	1285.5	1345.57	-0.467567	0.29689	2.47001	0.116037	0.168774	0.723183	0.772695	Chaperone	Chaperone: DnaJ domain	Chaperone: DnaJ domain	dnj-29 is an ortholog of human SEC63 (SEC63 homolog, protein translocation regulator)\; human orthologs of this gene are implicated in polycystic liver disease\; is predicted to encode a protein with the following domains: DnaJ domain, Sec63 domain, Immunoglobulin E-set, C2 domain superfamily, and Chaperone J-domain superfamily.	Predicted to enable protein transmembrane transporter activity. Predicted to be involved in SRP-dependent cotranslational protein targeting to membrane and post-translational protein targeting to endoplasmic reticulum membrane. Predicted to be located in endoplasmic reticulum and membrane. Predicted to be part of Sec62/Sec63 complex. Human ortholog(s) of this gene implicated in polycystic liver d…	dnj-29
WBGene00001021	126.972	255.09	186.158	90.2105	56.2697	52.2624	127.827	-1.513	0.452174	10.7973	0.00101648	0.00310391	0.350382	2.50809	Chaperone	Chaperone: DnaJ domain	Chaperone: DnaJ domain	dnj-3 is enriched in several tissues, including the alimentary system, the arcade cell, the muscular system, the nervous system, and the reproductive system based on tiling array, RNA-seq, and microarray studies\; is affected by several genes including daf-2, daf-12, and hsf-1 based on tiling array, RNA-seq, and microarray studies\; is affected by Rotenone, Humic Substances, and allantoin based o…	Predicted to be located in membrane.	dnj-3
WBGene00001048	528.088	943.098	602.669	310.891	254.473	146.647	464.311	-1.542	0.435327	12.0188	0.000526679	0.00178896	0.343409	2.7474	Chaperone	Chaperone: DnaJ domain	Chaperone: DnaJ domain	dnj-30 is an ortholog of human DNAJC8 (DnaJ heat shock protein family (Hsp40) member C8)\; human DNAJC8 exhibits Hsp70 protein binding activity.	Predicted to be located in nucleus. Is an ortholog of human DNAJC8 (DnaJ heat shock protein family (Hsp40) member C8).	dnj-30
WBGene00001022	241.439	434.144	265.174	170.729	157.051	106.865	229.234	-1.11339	0.409303	7.24105	0.00712554	0.0160251	0.462206	1.7952	Chaperone	Chaperone: DnaJ domain	Chaperone: DnaJ domain	dnj-4 is an ortholog of human DNAJC4 (DnaJ heat shock protein family (Hsp40) member C4)\; is expressed in the nervous system\; is predicted to encode a protein with the following domains: DnaJ domain and Chaperone J-domain superfamily.	Predicted to be located in membrane. Is an ortholog of human DNAJC4 (DnaJ heat shock protein family (Hsp40) member C4).	dnj-4
WBGene00001023	3418.62	3232.78	2591.48	808.913	471.154	457.881	1830.14	-2.41082	0.368414	38.6977	4.95e-10	2.67e-08	0.188049	7.5743	Chaperone	Chaperone: DnaJ domain	Chaperone: DnaJ domain	dnj-5 is an ortholog of human DNAJC14 (DnaJ heat shock protein family (Hsp40) member C14) and RP11-762I7.5\; is predicted to encode a protein with the following domains: DnaJ domain, Cleavage inducing molecular chaperone, Jiv, and Chaperone J-domain superfamily.	Predicted to be located in membrane. Is an ortholog of human DNAJC14 (DnaJ heat shock protein family (Hsp40) member C14).	dnj-5
WBGene00001026	954.213	1193.28	719.185	343.695	261.192	230.89	617.076	-1.77812	0.359745	23.1076	1.53e-06	1.48e-05	0.291562	4.8291	Chaperone	Chaperone: DnaJ domain	Chaperone: DnaJ domain	dnj-8 is an ortholog of human DNAJC16 (DnaJ heat shock protein family (Hsp40) member C16)\; is predicted to encode a protein with the following domains: Thioredoxin domain, Thioredoxin-like superfamily, and Chaperone J-domain superfamily.	Predicted to be located in membrane. Is an ortholog of human DNAJC16 (DnaJ heat shock protein family (Hsp40) member C16).	dnj-8
WBGene00001027	479.992	680.65	379.012	275.85	202.403	218.41	372.72	-1.14389	0.371038	9.28625	0.00230881	0.00620915	0.452536	2.20697	Chaperone	Chaperone: DnaJ domain	Chaperone: DnaJ domain	dnj-9 is an ortholog of human DNAJC11 (DnaJ heat shock protein family (Hsp40) member C11)\; is expressed in several tissues, including the alimentary system, the body wall musculature, the excretory cell, the hypodermis, and the nervous system\; is predicted to encode a protein with the following domains: DnaJ domain, DnaJ-like protein C11, C-terminal, and Chaperone J-domain superfamily.	Predicted to be involved in cristae formation. Predicted to be located in mitochondrion. Is an ortholog of human DNAJC11 (DnaJ heat shock protein family (Hsp40) member C11).	dnj-9
WBGene00018836	444.402	880.552	598.652	257.957	213.321	197.349	432.039	-1.52385	0.384707	15.0558	0.00010438	0.000468894	0.347756	3.32893	Chaperone	Chaperone: DnaJ domain	Chaperone: DnaJ domain	F54F2.9 is an ortholog of human DNAJC1 (DnaJ heat shock protein family (Hsp40) member C1)\; is predicted to have DNA binding activity\; is expressed in head neurons, the coelomocyte, and the intestine.	Predicted to enable DNA binding activity. Predicted to be located in endomembrane system. Expressed in coelomocyte; head neurons; and intestine. Is an ortholog of human DNAJC1 (DnaJ heat shock protein family (Hsp40) member C1).	0
WBGene00010640	13.4667	31.8863	10.7141	24.6029	15.1172	24.1811	19.9947	0.192492	0.677015	0.0808693	0.776123	0.812363	1.14274	0.09025	Chaperone	Chaperone: DnaJ domain	Chaperone: DnaJ domain	K07F5.16 is an ortholog of human DNAJC12 (DnaJ heat shock protein family (Hsp40) member C12)\; is expressed in head neurons, the hypodermis, the intestine, and the pharyngeal muscle cell\; is predicted to encode a protein with the following domains: DnaJ domain, J domain-containing protein 1-like, and Chaperone J-domain superfamily.	Predicted to be located in cytoplasm. Expressed in head neurons; hypodermis; intestine; and pharyngeal muscle cell. Is an ortholog of human DNAJC12 (DnaJ heat shock protein family (Hsp40) member C12).	0
WBGene00022236	10.581	12.264	5.35706	12.6742	17.6368	7.02032	10.9222	0.393945	0.793902	0.247102	0.619123	0.673494	1.31398	0.171666	Chaperone	Chaperone: DnaJ domain	Chaperone: DnaJ domain	Y73B6BL.12 is an ortholog of human DNAJC10 (DnaJ heat shock protein family (Hsp40) member C10)\; is predicted to have protein disulfide oxidoreductase activity.	Enriched in AFD; GABAergic neurons; and germ line based on RNA-seq studies. Is affected by several genes including daf-16; daf-2; and hsf-1 based on microarray and RNA-seq studies. Is affected by Rifampin and allantoin based on RNA-seq studies. Is predicted to encode a protein with the following domains: Thioredoxin; Thioredoxin domain; and Thioredoxin-like superfamily.	0
WBGene00007235	1769.91	1546.48	1033.91	1033.32	686.994	598.287	1111.49	-0.908035	0.38791	5.39422	0.0202035	0.0390199	0.53291	1.40871	Chaperone	Chaperone: HSP	Chaperone: HSP	ahsa-1 is an ortholog of human AHSA1\; is predicted to have ATPase activator activity and chaperone binding activity.	Predicted to enable ATPase activator activity. Predicted to be involved in positive regulation of ATP-dependent activity and protein folding. Predicted to be located in cytosol. Is an ortholog of human AHSA1 (activator of HSP90 ATPase activity 1).	ahsa-1
WBGene00011480	3154.1	2191.57	1532.12	2626.54	2872.27	3434.49	2635.18	0.376972	0.379077	0.986243	0.320662	0.389679	1.29861	0.409293	Chaperone	Chaperone: HSP	Chaperone: HSP	enpl-1 is an ortholog of human HSP90B1 (heat shock protein 90 beta 1)\; is predicted to have ATP binding activity and unfolded protein binding activity\; is expressed in the head, the intestine, and the pharynx.	Predicted to enable unfolded protein binding activity. Predicted to be involved in protein folding and ubiquitin-dependent ERAD pathway. Predicted to be located in endoplasmic reticulum lumen. Expressed in head; neurons; pharynx; and vulva. Human ortholog(s) of this gene implicated in lung adenocarcinoma. Is an ortholog of human HSP90B1 (heat shock protein 90 beta family member 1).	enpl-1
WBGene00002007	3462.87	1848.18	1416.94	5423.81	5579.94	6548.4	4046.69	1.38309	0.42174	10.3705	0.00128044	0.00379254	2.60827	2.42107	Chaperone	Chaperone: HSP	Chaperone: HSP	hsp-3 is an ortholog of human HSPA5 (heat shock protein family A (Hsp70) member 5)\; is predicted to have ATPase activity\; is involved in endoplasmic reticulum unfolded protein response\; is expressed in several tissues, including the ABalaaa, the ABalaap, the ABalapa, the alimentary system, and the nervous system.	Predicted to enable several functions, including ATP binding activity; ATP hydrolysis activity; and misfolded protein binding activity. Involved in IRE1-mediated unfolded protein response. Predicted to be located in endoplasmic reticulum lumen; membrane; and nucleus. Predicted to be part of endoplasmic reticulum chaperone complex. Expressed in several structures, including germ line; hypodermis; …	hsp-3
WBGene00012600	993.651	570.274	358.923	348.913	152.012	170.828	432.434	-1.51756	0.526992	7.95189	0.00480372	0.0115121	0.349275	1.93884	Chaperone	Chaperone: HSP	Chaperone: HSP	Y38E10A.22 is an ortholog of human HSPBP1 (HSPA (Hsp70) binding protein 1)\; human HSPBP1 exhibits ubiquitin protein ligase binding activity.	Predicted to enable adenyl-nucleotide exchange factor activity. Predicted to be located in endoplasmic reticulum.	0
WBGene00014233	16.3524	24.5279	20.089	61.8799	149.493	156.007	71.3915	2.59568	0.543387	21.222	4.09e-06	3.29e-05	6.04475	4.48302	Chaperone	Chaperone: HSP	Chaperone: HSP	ZK1128.7 is enriched in dopaminergic neurons, the OLL, and the PVD based on tiling array studies\; is affected by several genes including daf-2, let-7, and dpy-10 based on RNA-seq, proteomic, and microarray studies\; is affected by six chemicals including Rotenone, D-glucose, and Zidovudine based on RNA-seq and microarray studies\; is predicted to encode a protein with the following domains: Alph…	Expressed in vulval muscle. Is predicted to encode a protein with the following domains: Phosphorylation site; Hsp20/alpha crystallin family; Alpha crystallin/Small heat shock protein, animal type; Alpha crystallin/Hsp20 domain; and HSP20-like chaperone.	0
WBGene00007443	581.955	1001.97	791.506	475.655	456.876	283.933	598.648	-0.965113	0.387441	6.09704	0.0135408	0.0276869	0.512238	1.55773	Chaperone	Chaperone: prefoldin	Chaperone: prefoldin	pfd-1 is an ortholog of human PFDN1 (prefoldin subunit 1)\; is predicted to have unfolded protein binding activity\; is involved in gonad development\; localizes to the cytoplasm\; is expressed in several tissues, including the alimentary system, the excretory cell, and the muscular system.	Predicted to enable protein folding chaperone and unfolded protein binding activity. Involved in gonad development. Located in cytoplasm. Expressed in head muscle; pharyngeal muscle cell; and vulval muscle. Is an ortholog of human PFDN1 (prefoldin subunit 1).	pfd-1
WBGene00019220	270.296	299.241	233.032	168.492	103.301	117.785	198.691	-1.04216	0.361423	8.17088	0.00425683	0.0103989	0.485598	1.98301	Chaperone	Chaperone: prefoldin	Chaperone: prefoldin	pfd-2 is an ortholog of human PFDN2 (prefoldin subunit 2)\; is predicted to have unfolded protein binding activity\; localizes to the endoplasmic reticulum, sarcomere, and striated muscle dense body.	Predicted to enable protein folding chaperone. Predicted to be involved in protein folding. Located in endoplasmic reticulum; sarcomere; and striated muscle dense body. Is an ortholog of human PFDN2 (prefoldin subunit 2).	pfd-2
WBGene00006889	603.117	753.007	577.223	308.654	275.47	279.253	466.121	-1.16284	0.293622	15.32	9.07e-05	0.000417402	0.446633	3.37945	Chaperone	Chaperone: prefoldin	Chaperone: prefoldin	pfd-3 is an ortholog of human VBP1 (VHL binding protein 1)\; localizes to the cytoplasm\; is expressed in the body wall musculature, the oocyte, the pharyngeal muscle cell, and the vulval muscle.	Predicted to enable tubulin binding activity. Predicted to be involved in microtubule-based process and tubulin complex assembly. Located in cytoplasm. Expressed in body wall musculature; head muscle; oocyte; pharyngeal muscle cell; and vulval muscle. Is an ortholog of human VBP1 (VHL binding protein 1).	pfd-3
WBGene00007107	388.611	473.389	328.12	345.186	268.751	194.229	333.047	-0.558377	0.372722	2.23194	0.135184	0.19131	0.679066	0.718262	Chaperone	Chaperone: prefoldin	Chaperone: prefoldin	pfd-4 is an ortholog of human PFDN4 (prefoldin subunit 4)\; is predicted to have unfolded protein binding activity.	Predicted to enable unfolded protein binding activity. Predicted to be involved in protein folding. Predicted to be located in cytoplasm. Predicted to be part of prefoldin complex. Is an ortholog of human PFDN4 (prefoldin subunit 4).	pfd-4
WBGene00020112	606.002	750.554	512.939	430.177	398.087	286.273	497.339	-0.746299	0.343329	4.67708	0.0305676	0.0556002	0.596131	1.25492	Chaperone	Chaperone: prefoldin	Chaperone: prefoldin	pfd-5 is an ortholog of human PFDN5 (prefoldin subunit 5)\; is predicted to have unfolded protein binding activity\; is expressed in the body wall musculature, the pharyngeal muscle cell, and the vulval muscle.	Predicted to enable unfolded protein binding activity. Predicted to be involved in protein folding. Predicted to be located in cytoplasm. Predicted to be part of prefoldin complex. Expressed in body wall musculature; head muscle; pharyngeal muscle cell; and vulval muscle. Is an ortholog of human PFDN5 (prefoldin subunit 5).	pfd-5
WBGene00009004	537.707	762.818	510.26	377.99	256.153	159.127	434.009	-1.19044	0.432899	7.36775	0.00664038	0.0150823	0.43817	1.82153	Chaperone	Chaperone: prefoldin	Chaperone: prefoldin	pfd-6 is an ortholog of human PFDN6 (prefoldin subunit 6)\; is predicted to have unfolded protein binding activity\; localizes to the cytoplasm\; is expressed in the body wall musculature, the pharyngeal muscle cell, and the vulval muscle.	Predicted to enable chaperone binding activity. Predicted to be involved in chaperone-mediated protein complex assembly and protein folding. Located in cytoplasm. Expressed in body wall musculature; hypodermal cell; intestinal cell; and non-striated muscle. Is an ortholog of human PFDN6 (prefoldin subunit 6).	pfd-6
WBGene00000377	3238.75	2339.96	1767.83	1140.68	959.104	1196.57	1773.82	-1.1564	0.352571	10.4878	0.00120163	0.00359077	0.448629	2.44481	Chaperone	Chaperone: T complex	Chaperone: T complex	cct-1 is an ortholog of human TCP1 (t-complex 1)\; is predicted to have ATP binding activity and unfolded protein binding activity\; localizes to the chaperonin-containing T-complex and nucleus\; is expressed in several tissues, including the alimentary system, the epithelial system, the male, the muscular system, and the nervous system.	Predicted to enable unfolded protein binding activity. Predicted to be involved in protein folding. Located in nucleus. Part of chaperonin-containing T-complex. Expressed in nerve ring and in male. Is an ortholog of human TCP1 (t-complex 1).	cct-1
WBGene00000378	3682.19	3286.74	2579.42	1236.11	1137.99	1180.97	2183.9	-1.4255	0.290505	23.181	1.47e-06	1.44e-05	0.37229	4.84222	Chaperone	Chaperone: T complex	Chaperone: T complex	cct-2 is an ortholog of human CCT2 (chaperonin containing TCP1 subunit 2)\; is predicted to have ATP binding activity and unfolded protein binding activity\; is expressed in several tissues, including the alimentary system, the epithelial system, the head, the muscular system, and the nervous system.	Predicted to enable unfolded protein binding activity. Predicted to be involved in protein folding. Predicted to be located in cytosol. Predicted to be part of chaperonin-containing T-complex. Expressed in head; pharyngeal muscle cell; tail; and touch receptor neurons. Is an ortholog of human CCT2 (chaperonin containing TCP1 subunit 2).	cct-2
WBGene00018782	2356.68	1482.71	1291.05	911.052	686.154	802.656	1255.05	-1.09642	0.366266	8.75977	0.00307949	0.0079265	0.467676	2.10092	Chaperone	Chaperone: T complex	Chaperone: T complex	cct-3 is an ortholog of human CCT3 (chaperonin containing TCP1 subunit 3)\; is predicted to have ATP binding activity and unfolded protein binding activity.	Predicted to enable unfolded protein binding activity. Predicted to be involved in protein folding. Predicted to be located in cytoplasm and microtubule. Predicted to be part of chaperonin-containing T-complex. Is an ortholog of human CCT3 (chaperonin containing TCP1 subunit 3).	cct-3
WBGene00000379	2217.2	1935.25	1348.64	990.825	797.854	807.336	1349.52	-1.08363	0.333642	10.3175	0.00131778	0.0038841	0.47184	2.41071	Chaperone	Chaperone: T complex	Chaperone: T complex	cct-4 is an ortholog of human CCT4 (chaperonin containing TCP1 subunit 4)\; is predicted to have unfolded protein binding activity\; is involved in post-embryonic body morphogenesis\; is expressed in several tissues, including the alimentary system, the head, the nervous system, and the tail.	Predicted to enable unfolded protein binding activity. Involved in post-embryonic body morphogenesis. Predicted to be located in cytoplasm. Predicted to be part of chaperonin-containing T-complex. Expressed in head; tail; and touch receptor neurons. Is an ortholog of human CCT4 (chaperonin containing TCP1 subunit 4).	cct-4
WBGene00000380	3578.3	3108.91	2866.03	1973.45	1491.57	1453.21	2411.91	-0.9579	0.298779	10.0993	0.00148323	0.00427679	0.514806	2.36888	Chaperone	Chaperone: T complex	Chaperone: T complex	cct-5 is an ortholog of human CCT5 (chaperonin containing TCP1 subunit 5)\; is predicted to have unfolded protein binding activity\; localizes to the chaperonin-containing T-complex.	Predicted to enable unfolded protein binding activity. Predicted to be involved in protein folding. Part of chaperonin-containing T-complex. Is an ortholog of human CCT5 (chaperonin containing TCP1 subunit 5).	cct-5
WBGene00000381	2851.1	2327.7	1700.87	1275.62	1005.3	969.584	1688.36	-1.08185	0.340756	9.8578	0.00169113	0.00477505	0.472421	2.32102	Chaperone	Chaperone: T complex	Chaperone: T complex	cct-6 is an ortholog of human CCT6A (chaperonin containing TCP1 subunit 6A) and CCT6B (chaperonin containing TCP1 subunit 6B)\; is predicted to have ATP binding activity and unfolded protein binding activity.	Predicted to enable unfolded protein binding activity. Predicted to be involved in protein folding. Predicted to be located in cytoplasm. Predicted to be part of chaperonin-containing T-complex. Is an ortholog of human CCT6B (chaperonin containing TCP1 subunit 6B).	cct-6
WBGene00020391	3124.28	2690.71	2314.25	1283.82	1074.16	1201.25	1948.08	-1.19166	0.286917	16.7945	4.17e-05	0.00022148	0.437798	3.65467	Chaperone	Chaperone: T complex	Chaperone: T complex	cct-7 is an ortholog of human CCT7 (chaperonin containing TCP1 subunit 7)\; is predicted to have ATP binding activity and unfolded protein binding activity\; is expressed in several tissues, including the alimentary system, the anchor cell, the head, the muscular system, and the nervous system.	Predicted to enable unfolded protein binding activity. Predicted to be involved in protein folding. Predicted to be located in cytoplasm. Predicted to be part of chaperonin-containing T-complex. Expressed in anchor cell; head; non-striated muscle; and tail. Is an ortholog of human CCT7 (chaperonin containing TCP1 subunit 7).	cct-7
WBGene00021934	2378.8	1254.6	969.628	805.93	420.763	436.82	1044.42	-1.46854	0.482365	8.90231	0.0028481	0.00741681	0.361347	2.12978	Chaperone	Chaperone: T complex	Chaperone: T complex	cct-8 is an ortholog of human CCT8 (chaperonin containing TCP1 subunit 8)\; is predicted to have ATP binding activity and unfolded protein binding activity.	Predicted to enable unfolded protein binding activity. Predicted to be involved in protein folding. Predicted to be located in cytoplasm. Predicted to be part of chaperonin-containing T-complex. Is an ortholog of human CCT8 (chaperonin containing TCP1 subunit 8).	cct-8
WBGene00000236	516.545	900.174	593.294	354.878	192.325	131.826	448.174	-1.56509	0.479006	10.2111	0.00139594	0.00407197	0.337958	2.3902	Chaperone	Chaperone: unassigned	Chaperone: unassigned	bag-1 is an ortholog of human BAG1 (BCL2 associated athanogene 1)\; is predicted to have chaperone binding activity.	Enables ATPase activator activity. Predicted to be involved in chaperone cofactor-dependent protein refolding and protein stabilization. Predicted to be located in cytosol and membrane. Human ortholog(s) of this gene implicated in breast cancer and reproductive organ cancer (multiple). Is an ortholog of human BAG1 (BAG cochaperone 1).	bag-1
WBGene00000567	1947.86	1818.74	1277.66	1164.54	1173.26	1104.53	1414.43	-0.551552	0.308313	3.18186	0.0744597	0.116792	0.682286	0.932585	Chaperone	Chaperone: unassigned	Chaperone: unassigned	cnx-1 is an ortholog of human CLGN\; exhibits calcium ion binding activity\; is involved in endoplasmic reticulum unfolded protein response and response to heat\; localizes to the perinuclear region of cytoplasm\; is expressed in several tissues, including the copulatory spicule, the excretory cell, the nervous system, and the spermatheca.	Enables calcium ion binding activity. Involved in IRE1-mediated unfolded protein response and response to heat. Located in perinuclear region of cytoplasm. Expressed in copulatory spicule; excretory cell; nervous system; seam cell; and spermatheca. Human ortholog(s) of this gene implicated in obesity. Is an ortholog of human CANX (calnexin) and CLGN (calmegin).	cnx-1
WBGene00000802	8106.96	7612.24	5361.08	9547.4	13818.8	12403.3	9474.98	0.762773	0.332885	5.19081	0.0227067	0.043152	1.69675	1.365	Chaperone	Chaperone: unassigned	Chaperone: unassigned	crt-1 is an ortholog of human CALR\; exhibits calcium ion binding activity\; is involved in several processes, including defecation, endoplasmic reticulum unfolded protein response, and hemidesmosome assembly\; localizes to the cytoplasm\; is expressed in several tissues, including the alimentary system, the coelomocyte, the excretory system, the nervous system, and the reproductive system\; huma…	Enables calcium ion binding activity. Involved in several processes, including IRE1-mediated unfolded protein response; hemidesmosome assembly; and negative regulation of oxidative stress-induced neuron death. Located in cytoplasm. Expressed in several structures, including coelomocyte; excretory system; intestine; pharynx; and sperm. Human ortholog(s) of this gene implicated in several diseases,…	crt-1
WBGene00000835	200.077	347.07	191.515	433.16	603.009	493.762	378.099	1.05078	0.387815	7.19674	0.00730362	0.0163534	2.07165	1.78639	Chaperone	Chaperone: unassigned	Chaperone: unassigned	cuc-1 is an ortholog of human Atox1\; exhibits copper chaperone activity\; is involved in copper ion transport\; localizes to the cytosol\; is expressed in the hyp5, the hyp6, the hyp7 syncytium, and the intestine.	Enables copper chaperone activity. Involved in copper ion transport. Located in cytosol. Expressed in hyp5; hyp6; and hyp7 syncytium. Is an ortholog of human ATOX1 (antioxidant 1 copper chaperone).	cuc-1
WBGene00022702	649.288	856.024	571.866	369.043	165.45	141.966	458.94	-1.61806	0.471813	11.2184	0.000809923	0.00257447	0.325773	2.58931	Chaperone	Chaperone: unassigned	Chaperone: unassigned	cutc-1 is an ortholog of human CUTC\; is predicted to have copper ion binding activity\; is involved in several processes, including copper ion homeostasis, growth, and oviposition\; localizes to the cell junction and striated muscle dense body.	Predicted to enable copper ion binding activity. Involved in several processes, including oviposition; response to copper ion; and vulval development. Located in cell junction and striated muscle dense body. Is an ortholog of human CUTC (cutC copper transporter).	cutc-1
WBGene00017800	1411.12	1028.95	731.239	391.409	192.325	186.428	656.911	-2.04181	0.457518	18.5025	1.7e-05	0.000104152	0.242859	3.98233	Chaperone	Chaperone: unassigned	Chaperone: unassigned	F25G6.9 is an ortholog of human Srp14\; is predicted to have 7S RNA binding activity and endoplasmic reticulum signal peptide binding activity.	Predicted to enable 7S RNA binding activity and endoplasmic reticulum signal peptide binding activity. Predicted to be involved in protein targeting to ER. Predicted to be located in cytoplasm. Predicted to be part of signal recognition particle, endoplasmic reticulum targeting.	0
WBGene00018723	25.9715	38.0183	40.178	28.3306	20.9962	22.621	29.3526	-0.525975	0.506615	1.07561	0.299681	0.368992	0.69449	0.432983	Chaperone	Chaperone: unassigned	Chaperone: unassigned	F53A3.7 is an ortholog of human DNLZ (DNL-type zinc finger)\; is predicted to have zinc ion binding activity.	Predicted to enable chaperone binding activity. Predicted to be involved in protein folding; protein import into mitochondrial matrix; and protein stabilization. Predicted to be located in mitochondrion. Is an ortholog of human DNLZ (DNL-type zinc finger).	0
WBGene00006059	623.317	754.233	518.296	587.487	480.392	497.662	576.898	-0.276239	0.312087	0.782441	0.376396	0.44517	0.825741	0.351474	Chaperone	Chaperone: unassigned	Chaperone: unassigned	stc-1 is an ortholog of human HSPA13 (heat shock protein family A (Hsp70) member 13)\; is predicted to have ATP binding activity\; is involved in response to topologically incorrect protein\; is expressed in the intestine.	Predicted to enable ATP binding activity and ATP-dependent protein folding chaperone. Involved in IRE1-mediated unfolded protein response. Predicted to be located in endoplasmic reticulum. Is an ortholog of human HSPA13 (heat shock protein family A (Hsp70) member 13).	stc-1
WBGene00022122	3004.04	3355.42	2409.34	2115.85	2845.4	4269.91	2999.99	0.0740818	0.382085	0.0375883	0.846272	0.872421	1.05269	0.0592739	Chaperone	Chaperone: unassigned	Chaperone: unassigned	trap-1 is an ortholog of human SSR1 (signal sequence receptor subunit 1)\; is predicted to encode a protein with the following domain: Translocon-associated protein (TRAP), alpha subunit.	Predicted to be located in endoplasmic reticulum. Is an ortholog of human SSR1 (signal sequence receptor subunit 1).	trap-1
WBGene00020216	831.089	676.97	562.491	921.489	1208.54	2079.57	1046.69	1.02325	0.419288	5.83883	0.0156762	0.0314022	2.03249	1.50304	Chaperone	Chaperone: unassigned	Chaperone: unassigned	trap-2 is an ortholog of human SSR2\; is expressed in several tissues including the pharynx\; is predicted to encode a protein with the following domain: Translocon-associated protein subunit beta.	Predicted to be located in endoplasmic reticulum membrane. Expressed in several structures, including hypodermis and muscle cell. Is an ortholog of human SSR2 (signal sequence receptor subunit 2).	trap-2
WBGene00006760	78.8765	95.6589	65.624	231.863	511.466	432.92	236.068	2.29115	0.435137	25.6081	4.18e-07	5.29e-06	4.89447	5.27627	Chaperone	Chaperone: unassigned	Chaperone: unassigned	unc-23 is an ortholog of human BAG2 (BCL2 associated athanogene 2)\; exhibits heat shock protein binding activity\; is involved in muscle attachment\; localizes to the M band, nucleolus, and striated muscle dense body\; is expressed in several tissues, including the H cell, the alimentary system, the excretory canal, the muscular system, and the nervous system.	Enables ATPase activator activity and heat shock protein binding activity. Acts upstream of with a positive effect on muscle attachment. Located in M band; nucleolus; and striated muscle dense body. Expressed in several structures, including anal depressor muscle; excretory canal; pharynx; touch receptor neurons; and vulva. Is an ortholog of human BAG2 (BAG cochaperone 2).	unc-23
WBGene00016944	1157.18	1756.2	1241.5	592.705	275.47	168.488	865.256	-2.00253	0.515724	14.0258	0.000180324	0.00073475	0.249562	3.13386	Chaperone	Chaperone: unassigned	Chaperone: unassigned	uri-1 is an ortholog of human URI1 (URI1, prefoldin like chaperone)\; is involved in several processes, including DNA damage checkpoint, germ-line stem cell division, and positive regulation of cell cycle\; is expressed in the germ line.	Predicted to enable chromatin binding activity; phosphatase inhibitor activity; and transcription corepressor activity. Involved in several processes, including germ-line stem cell division; intrinsic apoptotic signaling pathway in response to DNA damage by p53 class mediator; and regulation of cell cycle. Expressed in germ line. Is an ortholog of human URI1 (URI1 prefoldin like chaperone).	uri-1
WBGene00000063	7036.36	2607.32	4070.03	11825	4131.2	7148.24	6136.36	0.75249	0.530763	1.98775	0.158576	0.218444	1.6847	0.66066	Cytoskeleton	Cytoskeleton: actin function	Cytoskeleton: actin function: actin	act-1 is an ortholog of human ACTB, ACTRT1 (actin related protein T1), and ACTL10 (actin like 10) and members of the human ACT (Actins) gene family including ACTG2, ACTC1, and ACTA1\; is predicted to be a structural constituent of cytoskeleton\; is involved in several processes, including cortical actin cytoskeleton organization, embryo development, and mitotic cytokinesis\; is expressed in the P…	Predicted to be a structural constituent of cytoskeleton. Involved in cortical actin cytoskeleton organization; embryo development; and mitotic cytokinesis. Located in striated muscle thin filament. Expressed in body wall musculature and gonad. Human ortholog(s) of this gene implicated in several diseases, including Baraitser-Winter syndrome 1; Baraitser-Winter syndrome 2; and autosomal dominant …	act-1
WBGene00000064	9787.42	6215.37	4881.62	4790.1	1346.27	1802.66	4803.91	-1.39538	0.554563	6.09965	0.0135209	0.0276534	0.380143	1.55825	Cytoskeleton	Cytoskeleton: actin function	Cytoskeleton: actin function: actin	act-2 is an ortholog of human ACTB, ACTRT1 (actin related protein T1), and ACTL10 (actin like 10) and members of the human ACT (Actins) gene family including ACTC1, ACTA2, and ACTA1\; is predicted to have ATP binding activity\; is involved in several processes, including cortical actin cytoskeleton organization, cytoskeleton-dependent cytokinesis, and embryo development\; localizes to the actin f…	Predicted to enable ATP binding activity. Involved in several processes, including cortical actin cytoskeleton organization; cytoskeleton-dependent cytokinesis; and embryo development. Located in actin filament and cell cortex. Expressed in body wall musculature; gonad; hypodermis; and neurons. Human ortholog(s) of this gene implicated in several diseases, including Baraitser-Winter syndrome 1; B…	act-2
WBGene00000065	6530.4	3994.37	4925.82	12657.8	5406.09	8645.91	7026.73	0.78967	0.425806	3.39742	0.0652987	0.104575	1.72868	0.980574	Cytoskeleton	Cytoskeleton: actin function	Cytoskeleton: actin function: actin	act-3 is an ortholog of human ACTL10 (actin like 10), ACTRT1 (actin related protein T1), and ACTL8 (actin like 8) and members of the human ACT (Actins) gene family including ACTC1, ACTA2, and ACTA1\; is predicted to have ATP binding activity\; is involved in cortical actin cytoskeleton organization, embryo development, and mitotic cytokinesis\; localizes to the striated muscle thin filament\; is …	Expressed in gonad and head. Human ortholog(s) of this gene implicated in several diseases, including Baraitser-Winter syndrome 1; Baraitser-Winter syndrome 2; and autosomal dominant nonsyndromic deafness 20. Human Actb Contributes to nucleosomal DNA binding activity. Human Actb enables several functions, including Tat protein binding activity; enzyme binding activity; and kinesin binding activit…	act-3
WBGene00000066	5156.79	2677.22	4216.01	11149.6	8248.13	11676.3	7187.34	1.3666	0.374098	12.8765	0.000332728	0.00122396	2.57862	2.91223	Cytoskeleton	Cytoskeleton: actin function	Cytoskeleton: actin function: actin	act-4 is an ortholog of human ACTB, ACTRT1 (actin related protein T1), and ACTL10 (actin like 10) and members of the human ACT (Actins) gene family including ACTC1, ACTA2, and ACTA1\; is predicted to be a structural constituent of cytoskeleton\; localizes to the striated muscle thin filament\; is expressed in several tissues, including the body wall muscle quadrant, the muscular system, the phary…	Predicted to be a structural constituent of cytoskeleton. Predicted to be involved in actin cytoskeleton organization and mitotic cytokinesis. Located in striated muscle thin filament. Expressed in body wall musculature; gonad; spermatheca; and vulval muscle. Human ortholog(s) of this gene implicated in several diseases, including Baraitser-Winter syndrome 1; Baraitser-Winter syndrome 2; and auto…	act-4
WBGene00000067	730.089	783.667	676.329	3435.46	3497.12	3596.74	2119.9	2.26524	0.256087	71.6529	2.57e-17	1.31e-14	4.80734	13.884	Cytoskeleton	Cytoskeleton: actin function	Cytoskeleton: actin function: actin	act-5 is an ortholog of human ACTC1 (actin, alpha, cardiac muscle 1), ACTA1 (actin, alpha 1, skeletal muscle), and ACTA2 (actin, alpha 2, smooth muscle, aorta)\; is predicted to have ATP binding activity\; is involved in several processes, including larval feeding behavior, microvillus assembly, and nematode larval development\; localizes to the microvillar actin bundle and terminal web\; is expr…	Involved in several processes, including larval feeding behavior; microvillus assembly; and positive regulation of eating behavior. Located in microvillar actin bundle and terminal web. Expressed in excretory cell; gonad; intestine; pharyngeal-intestinal valve; and rectal gland cell.	act-5
WBGene00013168	913.813	560.463	432.583	460.745	286.388	390.018	507.335	-0.746464	0.418416	3.15063	0.0758976	0.118729	0.596063	0.925442	Cytoskeleton	Cytoskeleton: actin function	Cytoskeleton: actin function: actin	arp-1 is an ortholog of human ACTR1A (ARP1 actin related protein 1 homolog A) and ACTR1B (ARP1 actin related protein 1 homolog B)\; localizes to the dynactin complex.	Part of dynactin complex. Human ortholog(s) of this gene implicated in Down syndrome and colon cancer. Is an ortholog of human ACTR1A (actin related protein 1A).	arp-1
WBGene00016793	497.307	714.989	479.457	321.328	167.969	110.765	381.969	-1.49482	0.481131	9.27042	0.00232884	0.00625238	0.354825	2.20395	Cytoskeleton	Cytoskeleton: actin function	Cytoskeleton: actin function: actin	arp-11 is an ortholog of human ACTR10 (actin related protein 10 homolog)\; localizes to the dynactin complex.	Predicted to be involved in retrograde axonal transport of mitochondrion. Part of dynactin complex. Is an ortholog of human ACTR10 (actin related protein 10).	arp-11
WBGene00007434	520.392	734.611	491.51	253.484	126.817	106.865	372.28	-1.84129	0.451754	15.6587	7.59e-05	0.000360483	0.279073	3.44312	Cytoskeleton	Cytoskeleton: actin function	Cytoskeleton: actin function: actin	arp-6 is an ortholog of human ACTR6 (ARP6 actin related protein 6 homolog)\; is predicted to encode a protein with the following domains: Actin family and Actin-related protein 6.	Predicted to enable nucleosome binding activity. Predicted to be located in cytoplasm and cytoskeleton. Predicted to be part of Swr1 complex. Is an ortholog of human ACTR6 (actin related protein 6).	arp-6
WBGene00000199	753.174	836.402	733.917	398.865	405.646	524.964	608.828	-0.805397	0.293918	7.42073	0.00644766	0.0146932	0.572204	1.83288	Cytoskeleton	Cytoskeleton: actin function	Cytoskeleton: actin function: actin	arx-1 is an ortholog of human ACTR3 (ARP3 actin related protein 3 homolog) and ACTR3B (ARP3 actin related protein 3 homolog B)\; is predicted to have ATP binding activity and actin binding activity\; is involved in several processes, including Arp2\/3 complex-mediated actin nucleation, embryonic morphogenesis, and epithelial cell migration\; localizes to the cell leading edge and cytoplasm\; is e…	Predicted to enable ATP binding activity and actin binding activity. Predicted to contribute to actin filament binding activity. Involved in Arp2/3 complex-mediated actin nucleation; embryonic morphogenesis; and epithelial cell migration. Located in cell leading edge and cytoplasm. Expressed in hypodermis. Human ortholog(s) of this gene implicated in several diseases, including gastrointestinal s…	arx-1
WBGene00000200	1008.08	1053.47	707.132	525.607	509.787	556.165	726.707	-0.799115	0.310656	6.53976	0.010549	0.0223687	0.574701	1.65036	Cytoskeleton	Cytoskeleton: actin function	Cytoskeleton: actin function: actin	arx-2 is an ortholog of human ACTR2 (ARP2 actin related protein 2 homolog)\; is predicted to have ATP binding activity and actin binding activity\; is involved in several processes, including Arp2\/3 complex-mediated actin nucleation, embryonic morphogenesis, and epithelial cell migration\; is expressed in the C. elegans Cell and Anatomy.	Predicted to enable ATP binding activity and actin binding activity. Predicted to contribute to actin filament binding activity. Involved in Arp2/3 complex-mediated actin nucleation; embryonic morphogenesis; and epithelial cell migration. Predicted to be located in cytoplasm and cytoskeleton. Predicted to be part of Arp2/3 protein complex. Expressed in Q cell; anchor cell; apoptotic cell; seam ce…	arx-2
WBGene00000201	872.451	941.872	695.079	483.111	382.97	448.52	637.334	-0.9328	0.302926	9.33402	0.00224938	0.0060773	0.523841	2.21629	Cytoskeleton	Cytoskeleton: actin function	Cytoskeleton: actin function: actin	arx-3 is an ortholog of human ARPC1A (actin related protein 2\/3 complex subunit 1A) and ARPC1B (actin related protein 2\/3 complex subunit 1B)\; is predicted to have actin binding activity.	Predicted to enable actin filament binding activity. Predicted to be involved in Arp2/3 complex-mediated actin nucleation. Predicted to be located in actin cytoskeleton and cytoplasm. Predicted to be part of Arp2/3 protein complex. Human ortholog(s) of this gene implicated in several diseases, including gastrointestinal system cancer (multiple); immunodeficiency 71; and myelodysplastic syndrome. …	arx-3
WBGene00021170	528.088	558.01	350.887	382.463	255.313	255.072	388.305	-0.686839	0.372009	3.38045	0.0659741	0.105496	0.621214	0.976762	Cytoskeleton	Cytoskeleton: actin function	Cytoskeleton: actin function: actin	arx-4 is an ortholog of human ARPC2 (actin related protein 2\/3 complex subunit 2)\; is predicted to have actin binding activity\; is involved in epithelial cell migration and morphogenesis of embryonic epithelium\; is expressed in the head, the intestine, the pharynx, and the tail.	Predicted to enable actin filament binding activity. Predicted to be a structural constituent of cytoskeleton. Involved in epithelial cell migration and morphogenesis of embryonic epithelium. Predicted to be located in actin cytoskeleton and cytoplasm. Predicted to be part of Arp2/3 protein complex. Expressed in head and tail. Human ortholog(s) of this gene implicated in several diseases, includi…	arx-4
WBGene00000203	409.773	447.634	310.71	273.614	169.649	184.868	299.375	-0.894997	0.366194	5.89137	0.0152152	0.0306108	0.537748	1.51412	Cytoskeleton	Cytoskeleton: actin function	Cytoskeleton: actin function: actin	arx-5 is an ortholog of human ARPC3 (actin related protein 2\/3 complex subunit 3)\; is predicted to have actin binding activity\; is involved in epithelial cell migration and morphogenesis of embryonic epithelium\; localizes to the striated muscle dense body.	Predicted to enable actin binding activity. Predicted to contribute to actin filament binding activity. Involved in epithelial cell migration and morphogenesis of embryonic epithelium. Located in striated muscle dense body. Human ortholog(s) of this gene implicated in diabetes mellitus. Is an ortholog of human ARPC3 (actin related protein 2/3 complex subunit 3).	arx-5
WBGene00000204	608.888	635.273	447.315	304.926	262.032	258.192	419.438	-1.03593	0.314522	10.6476	0.00110213	0.00332876	0.487702	2.47772	Cytoskeleton	Cytoskeleton: actin function	Cytoskeleton: actin function: actin	arx-6 is an ortholog of human ARPC4 (actin related protein 2\/3 complex subunit 4)\; is predicted to have actin binding activity\; is involved in epithelial cell migration and morphogenesis of embryonic epithelium.	Predicted to enable actin filament binding activity. Involved in epithelial cell migration and morphogenesis of embryonic epithelium. Predicted to be located in actin cytoskeleton and cytoplasm. Predicted to be part of Arp2/3 protein complex. Human ortholog(s) of this gene implicated in Down syndrome. Is an ortholog of human ARPC4 (actin related protein 2/3 complex subunit 4).	arx-6
WBGene00000205	300.115	397.352	286.603	192.35	141.094	127.926	240.907	-1.09223	0.354665	9.29694	0.00229537	0.00617876	0.469034	2.2091	Cytoskeleton	Cytoskeleton: actin function	Cytoskeleton: actin function: actin	arx-7 is an ortholog of human ARPC5 (actin related protein 2\/3 complex subunit 5) and ARPC5L (actin related protein 2\/3 complex subunit 5 like)\; is involved in Arp2\/3 complex-mediated actin nucleation, epithelial cell migration, and morphogenesis of embryonic epithelium\; localizes to the cytoplasm\; is expressed in the hypodermis and the linker cell.	Predicted to enable actin filament binding activity. Involved in Arp2/3 complex-mediated actin nucleation; epithelial cell migration; and morphogenesis of embryonic epithelium. Located in cytoplasm. Expressed in anchor cell; hypodermis; and linker cell. Human ortholog(s) of this gene implicated in lung squamous cell carcinoma. Is an ortholog of human ARPC5 (actin related protein 2/3 complex subun…	arx-7
WBGene00000228	302.039	126.319	220.979	975.168	485.431	638.849	458.131	1.69168	0.467052	12.4743	0.0004126	0.00145861	3.23033	2.83606	Cytoskeleton	Cytoskeleton: actin function	Cytoskeleton: actin function: actin	atn-1 is an ortholog of human ACTN1 (actinin alpha 1), ACTN4 (actinin alpha 4), and ACTN3 (actinin alpha 3 (gene\/pseudogene))\; is predicted to have actin binding activity\; localizes to the striated muscle dense body and striated muscle thin filament\; is expressed in several tissues, including the body wall, the muscular system, the pharynx, the reproductive system, and the tail\; human orthol…	Predicted to enable actin filament binding activity. Predicted to be involved in actin cytoskeleton organization and muscle cell development. Located in dense body; striated muscle dense body; and striated muscle thin filament. Expressed in tail. Human ortholog(s) of this gene implicated in focal segmental glomerulosclerosis 1; intrinsic cardiomyopathy (multiple); and platelet-type bleeding disor…	atn-1
WBGene00019792	710.85	658.574	407.137	184.894	110.02	99.0645	361.757	-2.1728	0.422422	24.4559	7.6e-07	8.51e-06	0.22178	5.07009	Cytoskeleton	Cytoskeleton: actin function	Cytoskeleton: actin function: actin	M116.5 is predicted to have actin binding activity and microtubule binding activity.	Predicted to enable actin binding activity and microtubule binding activity. Predicted to be involved in actin cytoskeleton organization. Predicted to be located in microtubule organizing center. Predicted to be part of filamentous actin.	0
WBGene00022774	888.803	973.758	669.633	310.891	162.93	138.846	524.144	-2.04684	0.429479	21.1185	4.32e-06	3.44e-05	0.242013	4.46287	Cytoskeleton	Cytoskeleton: actin function	Cytoskeleton: actin function: actin	swsn-6 is an ortholog of human ACTL6A (actin like 6A) and ACTL6B (actin like 6B)\; is predicted to encode a protein with the following domain: Actin family.	Predicted to enable chromatin binding activity. Predicted to be involved in histone H4 acetylation; nervous system development; and regulation of transcription by RNA polymerase II. Predicted to be part of NuA4 histone acetyltransferase complex and SWI/SNF complex. Used to study alcohol use disorder. Human ortholog(s) of this gene implicated in developmental and epileptic encephalopathy 76. Is an…	swsn-6
WBGene00001132	201.039	49.0558	133.927	698.572	345.177	524.964	325.456	2.02807	0.559969	12.227	0.000471038	0.00162836	4.07858	2.78825	Cytoskeleton	Cytoskeleton: actin function	Cytoskeleton: actin function: binding	alp-1 is an ortholog of human LDB3 (LIM domain binding 3) and PDLIM5 (PDZ and LIM domain 5)\; is predicted to have metal ion binding activity\; is involved in determination of adult lifespan and pharyngeal pumping\; localizes to several cellular components, including the apical part of cell, basal part of cell, and intracellular organelle\; is expressed in several tissues, including the epithelia…	Predicted to enable actin binding activity and muscle alpha-actinin binding activity. Involved in determination of adult lifespan and pharyngeal pumping. Located in several cellular components, including actin filament bundle; basal part of cell; and striated muscle dense body. Expressed in body wall musculature; hypodermis; marginal cell; and pharyngeal muscle cell. Human ortholog(s) of this gen…	alp-1
WBGene00015100	5.77145	2.45279	5.35706	14.1653	13.4375	15.6007	9.46414	1.65952	0.824939	4.0738	0.0435533	0.0748416	3.15911	1.12586	Cytoskeleton	Cytoskeleton: actin function	Cytoskeleton: actin function: binding	B0280.2 is an ortholog of human WAS (Wiskott-Aldrich syndrome) and WASL (Wiskott-Aldrich syndrome like)\; human WAS exhibits SH3 domain binding activity, enzyme binding activity, and identical protein binding activity.	Enriched in RMH and intestine based on RNA-seq; single-cell RNA-seq; and microarray studies. Is affected by several genes including daf-16; daf-2; and skn-1 based on microarray and RNA-seq studies. Is affected by ten chemicals including rotenone; Tunicamycin; and D-glucose based on RNA-seq and microarray studies. Is predicted to encode a protein with the following domains: WH1/EVH1 domain and PH-…	0
WBGene00007840	19.2382	30.6599	28.1246	64.8621	60.4689	129.486	55.4732	1.71449	0.530311	10.094	0.00148749	0.00428673	3.28181	2.36787	Cytoskeleton	Cytoskeleton: actin function	Cytoskeleton: actin function: binding	C31C9.6 is an ortholog of human WAS (Wiskott-Aldrich syndrome) and WASL (Wiskott-Aldrich syndrome like)\; human WAS exhibits SH3 domain binding activity, enzyme binding activity, and identical protein binding activity.	Enriched in ASER; G2; W cell; and intestine based on RNA-seq and single-cell RNA-seq studies. Is affected by several genes including daf-16; elt-2; and sek-1 based on microarray and RNA-seq studies. Is affected by ten chemicals including stavudine; Psoralens; and allantoin based on RNA-seq studies. Is predicted to encode a protein with the following domains: WH1/EVH1 domain and PH-like domain sup…	0
WBGene00000292	929.204	1006.87	893.29	666.514	536.662	523.404	759.324	-0.712441	0.282963	6.28045	0.0122077	0.0253254	0.610287	1.59644	Cytoskeleton	Cytoskeleton: actin function	Cytoskeleton: actin function: binding	cap-1 is an ortholog of human CAPZA1 and CAPZA2\; is predicted to have actin binding activity\; localizes to the dynactin complex\; is expressed in the alimentary system, the body wall musculature, the digestive tract, the head, and the nervous system.	Predicted to enable actin filament binding activity. Predicted to be involved in actin cytoskeleton organization and barbed-end actin filament capping. Part of dynactin complex. Human ortholog(s) of this gene implicated in male infertility. Is an ortholog of human CAPZA1 (capping actin protein of muscle Z-line subunit alpha 1) and CAPZA2 (capping actin protein of muscle Z-line subunit alpha 2).	cap-1
WBGene00000293	874.375	906.306	744.631	597.924	561.857	632.609	719.617	-0.494769	0.274039	3.2454	0.0716242	0.113098	0.709675	0.946545	Cytoskeleton	Cytoskeleton: actin function	Cytoskeleton: actin function: binding	cap-2 is an ortholog of human CAPZB\; exhibits actin filament binding activity\; is involved in actin cytoskeleton organization and embryonic axis specification\; localizes to the cytoplasm and dynactin complex\; is expressed in the hypodermis, the pharynx, and the tail.	Enables actin filament binding activity. Involved in actin cytoskeleton organization and embryonic axis specification. Located in cytoplasm. Part of dynactin complex. Expressed in tail. Is an ortholog of human CAPZB (capping actin protein of muscle Z-line subunit beta).	cap-2
WBGene00000768	80.8003	29.4335	49.5528	245.283	94.9026	129.486	104.91	1.5506	0.564972	7.26443	0.00703337	0.0158494	2.92939	1.79999	Cytoskeleton	Cytoskeleton: actin function	Cytoskeleton: actin function: binding	cor-1 is an ortholog of human CORO1A, CORO1C, and CORO1B\; is predicted to have actin binding activity\; is expressed in several tissues, including the Q cell, the QL.a, the QL.p, the QL.pa, and the nervous system\; human orthologs of this gene are implicated in coronin-1A deficiency.	Predicted to enable actin filament binding activity. Predicted to be involved in actin filament organization. Predicted to be located in cytoplasm and cytoskeleton. Expressed in several structures, including QL.a; QL.pa; QR.a; QR.pa; and oxygen sensory neurons. Human ortholog(s) of this gene implicated in coronin-1A deficiency. Is an ortholog of several human genes including CORO1A (coronin 1A); …	cor-1
WBGene00000780	183.725	104.244	200.89	491.312	321.661	382.997	280.805	1.2907	0.403219	9.95991	0.00159986	0.00455728	2.44647	2.34129	Cytoskeleton	Cytoskeleton: actin function	Cytoskeleton: actin function: binding	cpn-4 is an ortholog of human CNN2, TAGLN2, and TAGLN\; human TAGLN2 exhibits cadherin binding activity.	Predicted to be located in cytoskeleton.	cpn-4
WBGene00010664	2030.59	2138.83	1410.25	555.428	466.115	680.971	1213.7	-1.71257	0.339597	24.1108	9.09e-07	9.8e-06	0.305116	5.00861	Cytoskeleton	Cytoskeleton: actin function	Cytoskeleton: actin function: binding	dbn-1 is an ortholog of human DBNL\; is predicted to have actin binding activity.	Predicted to enable actin filament binding activity. Predicted to be involved in cellular component organization and positive regulation of neurogenesis. Predicted to be located in several cellular components, including actin cytoskeleton; plasma membrane bounded cell projection; and postsynapse. Human ortholog(s) of this gene implicated in Alzheimer's disease; Down syndrome; and cognitive disord…	dbn-1
WBGene00302980	4446.9	6151.6	5290.1	1804.21	2585.05	2943.85	3870.28	-1.11548	0.337914	10.6382	0.00110775	0.00334382	0.461538	2.47576	Cytoskeleton	Cytoskeleton: actin function	Cytoskeleton: actin function: binding	F53E2.2 is predicted to have actin binding activity.	Enables actin filament binding activity. Involved in several processes, including actin filament-based process; embryo development; and positive regulation of actin filament polymerization. Located in striated muscle thin filament. Part of ribonucleoprotein complex. Human ortholog(s) of this gene implicated in brain compression; gallbladder carcinoma; and nemaline myopathy 7. Is an ortholog of hu…	0
WBGene00022425	1271.64	1078	704.453	462.981	262.872	358.816	689.795	-1.49361	0.396391	13.6325	0.000222305	0.000872902	0.355123	3.05903	Cytoskeleton	Cytoskeleton: actin function	Cytoskeleton: actin function: binding	plst-1 is an ortholog of human LCP1 (lymphocyte cytosolic protein 1), PLS1 (plastin 1), and PLS3 (plastin 3)\; is predicted to have actin binding activity\; is expressed in the hypodermis, the intestine, and the pharynx.	Predicted to enable actin filament binding activity. Predicted to be involved in actin filament bundle assembly. Expressed in hypodermis; intestine; and pharynx. Human ortholog(s) of this gene implicated in autosomal dominant nonsyndromic deafness 76 and osteoporosis. Is an ortholog of human LCP1 (lymphocyte cytosolic protein 1); PLS1 (plastin 1); and PLS3 (plastin 3).	plst-1
WBGene00004075	5550.21	3655.89	2796.39	1709.53	801.213	1095.17	2601.4	-1.73492	0.440603	14.6602	0.000128738	0.000556454	0.300427	3.25457	Cytoskeleton	Cytoskeleton: actin function	Cytoskeleton: actin function: binding	pod-1 is an ortholog of human CORO7 (coronin 7)\; exhibits actin filament binding activity\; localizes to the cell cortex of cell tip and cleavage furrow.	Enables actin filament binding activity. Located in cell cortex of cell tip and cleavage furrow. Is an ortholog of human CORO7 (coronin 7).	pod-1
WBGene00019277	17.3144	13.4904	6.69633	52.1879	20.1563	24.1811	22.3377	1.35084	0.699894	3.68298	0.0549707	0.090666	2.5506	1.04256	Cytoskeleton	Cytoskeleton: actin function	Cytoskeleton: actin function: binding	sgcb-1 is an ortholog of human SGCB\; is expressed in several tissues, including the muscular system, the nervous system, and the seam cell\; is predicted to encode a protein with the following domains: Sarcoglycan complex subunit protein and Beta-sarcoglycan.	Predicted to be involved in muscle organ development. Predicted to be located in sarcolemma. Predicted to be part of sarcoglycan complex. Expressed in body wall musculature; enteric muscle; neurons; seam cell; and vulval muscle. Human ortholog(s) of this gene implicated in autosomal recessive limb-girdle muscular dystrophy type 2E. Is an ortholog of human SGCB (sarcoglycan beta).	sgcb-1
WBGene00004855	991.728	516.313	411.154	498.767	882.678	1351.02	775.277	0.508943	0.517276	0.96339	0.326334	0.39587	1.42301	0.402447	Cytoskeleton	Cytoskeleton: actin function	Cytoskeleton: actin function: binding	sma-1 is an ortholog of human SPTBN5 (spectrin beta, non-erythrocytic 5)\; is predicted to have actin binding activity and phospholipid binding activity\; is involved in several processes, including embryonic body morphogenesis, epithelial cell development, and positive regulation of developmental growth\; localizes to the apical plasma membrane, cytoplasm, and nucleus\; is expressed in several t…	Predicted to enable actin filament binding activity. Involved in several processes, including pharyngeal gland morphogenesis; pharynx development; and regulation of anatomical structure size. Located in apical plasma membrane; cytoplasm; and nucleus. Expressed in several structures, including excretory cell; hermaphrodite gonad; intestine; neurons; and pharynx. Is an ortholog of human SPTBN5 (spe…	sma-1
WBGene00011978	111.581	26.9807	48.2135	286.288	224.239	372.077	178.23	2.23293	0.564963	14.459	0.000143245	0.000605719	4.70088	3.21773	Cytoskeleton	Cytoskeleton: actin function	Cytoskeleton: actin function: binding	T24B8.4 is predicted to have actin binding activity.	Predicted to enable actin binding activity. Predicted to be involved in positive regulation of actin filament polymerization.	0
WBGene00018187	151.982	153.299	116.516	213.225	192.325	310.454	189.633	0.762214	0.370604	4.19305	0.04059	0.0706776	1.69609	1.15072	Cytoskeleton	Cytoskeleton: actin function	Cytoskeleton: actin function: binding	twf-2 is an ortholog of human TWF1 and TWF2\; is predicted to have actin binding activity\; is expressed in several tissues, including the alimentary system, the hypodermis, the muscular system, and the nervous system.	Predicted to enable actin filament binding activity and actin monomer binding activity. Predicted to be involved in actin filament depolymerization and regulation of cellular component organization. Predicted to be located in actin filament and myofibril. Expressed in hypodermis and intestine. Is an ortholog of human TWF2 (twinfilin actin binding protein 2).	twf-2
WBGene00006793	1264.91	1822.42	1138.38	411.539	183.086	152.107	828.74	-2.50008	0.481719	24.1972	8.7e-07	9.49e-06	0.176767	5.02294	Cytoskeleton	Cytoskeleton: actin function	Cytoskeleton: actin function: binding	unc-59 is an ortholog of human SEPT7 (septin 7)\; is predicted to have GTP binding activity\; is involved in locomotion, oviposition, and post-embryonic development\; localizes to the cleavage furrow and midbody\; is expressed in the germ line, the gon_herm_dtc_A, the gon_herm_dtc_P, and ventral cord neurons.	Predicted to enable GTPase activity and molecular adaptor activity. Involved in locomotion; oviposition; and post-embryonic development. Located in cleavage furrow and midbody. Expressed in several structures, including buccal cavity; distal tip cell; germ line; pharynx; and sperm. Human ortholog(s) of this gene implicated in Lewy body dementia and Parkinson's disease. Is an ortholog of human SEP…	unc-59
WBGene00006794	157.753	73.5837	140.623	459.254	314.942	382.997	254.859	1.63587	0.418472	14.6297	0.000130836	0.000563515	3.10774	3.24909	Cytoskeleton	Cytoskeleton: actin function	Cytoskeleton: actin function: binding	unc-60 is an ortholog of human CFL1, CFL2, and DSTN\; exhibits actin filament binding activity\; is involved in several processes, including actin cytoskeleton organization, actin filament severing, and embryo development\; localizes to the ribonucleoprotein complex and striated muscle thin filament\; is expressed in several tissues, including the intestine, the muscular system, the nerve ring, a…	Enables actin filament binding activity. Involved in several processes, including actin filament-based process; embryo development; and positive regulation of actin filament polymerization. Located in striated muscle thin filament. Part of ribonucleoprotein complex. Expressed in several structures, including germ line; hermaphrodite gonad; nerve ring; oocyte; and vulva. Human ortholog(s) of this …	unc-60
WBGene00006803	883.994	338.485	439.279	970.695	752.502	1106.87	748.638	0.767129	0.456379	2.79473	0.094575	0.142161	1.70188	0.84722	Cytoskeleton	Cytoskeleton: actin function	Cytoskeleton: actin function: binding	unc-70 is an ortholog of human SPTB (spectrin beta, erythrocytic), SPTBN1 (spectrin beta, non-erythrocytic 1), and SPTBN2 (spectrin beta, non-erythrocytic 2)\; is predicted to have actin binding activity and phospholipid binding activity\; is involved in several processes, including dendrite development, embryonic body morphogenesis, and muscle cell cellular homeostasis\; localizes to several cel…	Predicted to enable actin filament binding activity. Involved in several processes, including dendrite development; embryonic body morphogenesis; and muscle cell cellular homeostasis. Located in cell junction; contractile fiber; and lateral plasma membrane. Expressed in spermatheca and spermathecal-uterine valve cell. Human ortholog(s) of this gene implicated in autosomal recessive spinocerebella…	unc-70
WBGene00015107	31.743	31.8863	52.2313	78.2819	125.977	130.266	75.0642	1.53582	0.458988	10.8651	0.000979913	0.00301432	2.89952	2.52081	Cytoskeleton	Cytoskeleton: actin function	Cytoskeleton: actin function: binding	viro-2 is an ortholog of human WAS (Wiskott-Aldrich syndrome) and WASL (Wiskott-Aldrich syndrome like)\; is expressed in the intestinal cell and the somatic cell\; human WAS exhibits SH3 domain binding activity, enzyme binding activity, and identical protein binding activity.	Expressed in intestinal cell and somatic cell. Is predicted to encode a protein with the following domains: Phosphorylation site; Phosphorylation site; WH1 domain; WH1/EVH1 domain; and PH-like domain superfamily.	viro-2
WBGene00020094	1314.93	1433.66	1183.91	375.007	274.63	322.935	817.511	-2.0153	0.296252	43.1684	5.02e-11	4.48e-09	0.247363	8.34892	Cytoskeleton	Cytoskeleton: actin function	Cytoskeleton: actin function: binding	wip-1 is an ortholog of human WIPF1, WIPF2, and WIPF3\; exhibits cytoskeletal regulatory protein binding activity\; is involved in embryonic body morphogenesis, regulation of cell migration, and regulation of protein stability\; is expressed in the hypodermis.	Enables cytoskeletal regulatory protein binding activity. Involved in embryonic body morphogenesis; regulation of cell migration; and regulation of protein stability. Expressed in hypodermis. Is an ortholog of human WIPF1 (WAS/WASL interacting protein family member 1); WIPF2 (WAS/WASL interacting protein family member 2); and WIPF3 (WAS/WASL interacting protein family member 3).	wip-1
WBGene00006957	1201.42	1391.96	1017.84	369.789	383.81	425.899	798.454	-1.61444	0.292737	29.0449	7.07e-08	1.26e-06	0.326592	5.89976	Cytoskeleton	Cytoskeleton: actin function	Cytoskeleton: actin function: binding	wsp-1 is an ortholog of human WAS (Wiskott-Aldrich syndrome) and WASL (Wiskott-Aldrich syndrome like)\; exhibits Rac GTPase binding activity and cytoskeletal regulatory protein binding activity\; is involved in several processes, including embryonic morphogenesis, epithelial cell migration, and microvillus organization\; localizes to the cell cortex, cell leading edge, and presynaptic periactive …	Enables cytoskeletal regulatory protein binding activity and small GTPase binding activity. Involved in several processes, including embryonic morphogenesis; positive regulation of oviposition; and regulation of cellular component organization. Located in cell leading edge; cortical actin cytoskeleton; and presynaptic periactive zone. Expressed in Q cell; anchor cell; apoptotic cell; epithelial c…	wsp-1
WBGene00006958	1197.58	694.14	529.01	356.369	150.332	161.467	514.816	-1.85723	0.508507	12.5412	0.000398082	0.00141841	0.276006	2.8482	Cytoskeleton	Cytoskeleton: actin function	Cytoskeleton: actin function: binding	wve-1 is an ortholog of human WASF1 (WAS protein 1), WASF2 (WAS protein 2), and WASF3 (WAS protein 3)\; is predicted to have actin binding activity\; is involved in several processes, including actin filament organization, embryonic ectodermal digestive tract morphogenesis, and generation of neurons\; is expressed in the Q cell.	Predicted to enable Arp2/3 complex binding activity and protein kinase A regulatory subunit binding activity. Involved in several processes, including generation of neurons; positive regulation of clathrin-dependent endocytosis; and positive regulation of oviposition. Predicted to be located in cytoplasm and cytoskeleton. Predicted to be part of SCAR complex. Expressed in Q cell and anchor cell. …	wve-1
WBGene00021758	158.715	199.902	133.927	107.358	93.2229	79.5636	128.781	-0.814156	0.364397	4.94377	0.0261848	0.0487405	0.568741	1.31211	Cytoskeleton	Cytoskeleton: actin function	Cytoskeleton: actin function: binding	Y50D7A.10 is an ortholog of human GMFB and GMFG\; is predicted to have Arp2\/3 complex binding activity and actin binding activity.	Predicted to enable Arp2/3 complex binding activity. Predicted to be involved in actin filament debranching and negative regulation of Arp2/3 complex-mediated actin nucleation. Is an ortholog of human GMFB (glia maturation factor beta) and GMFG (glia maturation factor gamma).	0
WBGene00019994	63.486	18.3959	24.1068	76.7908	71.3869	129.486	63.942	1.37739	0.603452	5.08504	0.0241331	0.0454849	2.59797	1.34213	Cytoskeleton	Cytoskeleton: cadherin	Cytoskeleton: cadherin	cdh-1 is an ortholog of human DCHS1 (dachsous cadherin-related 1)\; is predicted to have calcium ion binding activity\; human orthologs of this gene are implicated in Usher syndrome type 1 (multiple), Van Maldergem syndrome, and autosomal recessive nonsyndromic deafness 23.	Predicted to enable calcium ion binding activity. Predicted to be involved in homophilic cell adhesion via plasma membrane adhesion molecules. Predicted to be located in membrane. Human ortholog(s) of this gene implicated in Van Maldergem syndrome 1 and mitral valve prolapse. Is an ortholog of human DCHS1 (dachsous cadherin-related 1) and DCHS2 (dachsous cadherin-related 2).	cdh-1
WBGene00000402	3.84763	8.58477	2.67853	21.6207	178.887	441.5	109.52	5.41067	0.965005	24.2967	8.26e-07	9.11e-06	42.5376	5.04063	Cytoskeleton	Cytoskeleton: cadherin	Cytoskeleton: cadherin	cdh-10 is an ortholog of human PCDHGA3 (protocadherin gamma subfamily A, 3), PCDHB15 (protocadherin beta 15), and PCDHB2 (protocadherin beta 2)\; is predicted to have calcium ion binding activity\; is expressed in the K cell, the K' cell, the mc1, the mc2, and the seam cell.	Predicted to enable calcium ion binding activity. Predicted to be involved in cell adhesion. Predicted to be located in plasma membrane. Expressed in K cell; K' cell; mc1; mc2; and seam cell.	cdh-10
WBGene00022103	26.9334	19.6223	12.0534	30.5672	330.06	924.342	223.93	4.44881	0.910845	18.4618	1.73e-05	0.000105826	21.8386	3.97541	Cytoskeleton	Cytoskeleton: cadherin	Cytoskeleton: cadherin	cdh-12 is an ortholog of human CELSR1 (cadherin EGF LAG seven-pass G-type receptor 1), CELSR2 (cadherin EGF LAG seven-pass G-type receptor 2), and CELSR3 (cadherin EGF LAG seven-pass G-type receptor 3)\; is predicted to have calcium ion binding activity.	Predicted to enable calcium ion binding activity. Predicted to be involved in homophilic cell adhesion via plasma membrane adhesion molecules. Predicted to be located in membrane.	cdh-12
WBGene00000395	55.7907	46.603	25.446	9.69204	63.8283	81.9037	47.2106	0.27758	0.764366	0.131844	0.716528	0.759965	1.21216	0.119206	Cytoskeleton	Cytoskeleton: cadherin	Cytoskeleton: cadherin	cdh-3 is an ortholog of human PCDHGA3 (protocadherin gamma subfamily A, 3), PCDHB15 (protocadherin beta 15), and PCDHB2 (protocadherin beta 2)\; is predicted to have structural molecule activity\; is involved in basement membrane disassembly and nematode male tail tip morphogenesis\; localizes to the basement membrane, cytoplasm, and plasma membrane\; is expressed in several tissues, including th…	Predicted to enable structural molecule activity. Involved in basement membrane disassembly and nematode male tail tip morphogenesis. Located in basement membrane; cytoplasm; and plasma membrane. Expressed in several structures, including HSN; VC neuron; anchor cell; epithelial cell; and ventral nerve cord.	cdh-3
WBGene00000396	575.221	456.219	214.282	115.559	163.77	206.709	288.627	-1.35913	0.479286	7.78076	0.00528055	0.0124302	0.389817	1.90552	Cytoskeleton	Cytoskeleton: cadherin	Cytoskeleton: cadherin	cdh-4 is an ortholog of human FAT1 (FAT atypical cadherin 1), FAT2 (FAT atypical cadherin 2), and FAT3 (FAT atypical cadherin 3)\; is predicted to have calcium ion binding activity\; is involved in axon guidance, establishment or maintenance of cell polarity, and neuroblast migration\; is expressed in several tissues, including the alimentary system, the excretory cell, the muscle cell, the nervo…	Predicted to enable calcium ion binding activity. Predicted to be involved in homophilic cell adhesion via plasma membrane adhesion molecules. Predicted to be located in membrane. Expressed in several structures, including QL; QR; VD neuron; non-striated muscle; and rectal gland cell. Human ortholog(s) of this gene implicated in carcinoma (multiple); colorectal cancer; and spinocerebellar ataxia …	cdh-4
WBGene00000397	14.4286	15.9431	16.0712	8.20096	85.6643	171.608	51.986	2.5159	0.888173	7.32685	0.00679319	0.0153643	5.71953	1.81349	Cytoskeleton	Cytoskeleton: cadherin	Cytoskeleton: cadherin	cdh-5 is an ortholog of human FAT1 (FAT atypical cadherin 1), FAT2 (FAT atypical cadherin 2), and PCDH15 (protocadherin related 15)\; is predicted to have calcium ion binding activity.	Predicted to enable calcium ion binding activity. Predicted to be involved in homophilic cell adhesion via plasma membrane adhesion molecules. Predicted to be located in membrane. Human ortholog(s) of this gene implicated in Usher syndrome type 1D; Usher syndrome type 1F; and autosomal recessive nonsyndromic deafness 23. Is an ortholog of human PCDH15 (protocadherin related 15).	cdh-5
WBGene00000399	1.92382	3.67919	16.0712	5.21879	155.372	271.452	75.6195	4.3399	1.12287	11.9019	0.000560779	0.00188491	20.2507	2.72471	Cytoskeleton	Cytoskeleton: cadherin	Cytoskeleton: cadherin	cdh-7 is an ortholog of human FAT1 (FAT atypical cadherin 1) and FAT2 (FAT atypical cadherin 2)\; is predicted to have calcium ion binding activity.	Predicted to enable calcium ion binding activity. Predicted to be involved in homophilic cell adhesion via plasma membrane adhesion molecules. Predicted to be located in membrane.	cdh-7
WBGene00017576	14.4286	4.90558	8.03559	25.3484	32.754	89.704	29.196	2.41427	0.760268	9.57996	0.00196712	0.00543473	5.3305	2.26482	Cytoskeleton	Cytoskeleton: cadherin	Cytoskeleton: cadherin	cdh-8 is predicted to have calcium ion binding activity.	Predicted to enable calcium ion binding activity. Predicted to be involved in homophilic cell adhesion via plasma membrane adhesion molecules. Predicted to be located in membrane.	cdh-8
WBGene00000401	7.69527	2.45279	6.69633	17.893	51.2306	90.4841	29.4087	3.23175	0.821962	14.3764	0.000149668	0.000628668	9.39404	3.20158	Cytoskeleton	Cytoskeleton: cadherin	Cytoskeleton: cadherin	cdh-9 is an ortholog of human PCDHGA3 (protocadherin gamma subfamily A, 3), PCDHB2 (protocadherin beta 2), and PCDHB15 (protocadherin beta 15)\; is predicted to have calcium ion binding activity.	Predicted to enable calcium ion binding activity. Predicted to be involved in homophilic cell adhesion via plasma membrane adhesion molecules. Predicted to be located in membrane. Is an ortholog of several human genes including PCDH1 (protocadherin 1); PCDH7 (protocadherin 7); and PCDH9 (protocadherin 9).	cdh-9
WBGene00001475	18.2763	15.9431	6.69633	33.5494	41.1525	64.7429	30.0601	1.75226	0.617722	7.87825	0.00500328	0.0119	3.36886	1.92445	Cytoskeleton	Cytoskeleton: cadherin	Cytoskeleton: cadherin	fmi-1 is an ortholog of human CELSR1 (cadherin EGF LAG seven-pass G-type receptor 1), CELSR2 (cadherin EGF LAG seven-pass G-type receptor 2), and CELSR3 (cadherin EGF LAG seven-pass G-type receptor 3)\; is predicted to have G protein-coupled receptor activity and calcium ion binding activity\; is involved in anterior\/posterior axon guidance and interneuron axon guidance\; localizes to the axon\;…	Predicted to enable G protein-coupled receptor activity and calcium ion binding activity. Involved in anterior/posterior axon guidance and interneuron axon guidance. Located in axon. Expressed in nervous system and somatic nervous system. Human ortholog(s) of this gene implicated in hereditary lymphedema. Is an ortholog of human CELSR2 (cadherin EGF LAG seven-pass G-type receptor 2).	fmi-1
WBGene00001980	2541.36	3002.22	1895.06	665.769	925.51	1577.23	1767.86	-1.2313	0.431332	7.91614	0.00489957	0.0116957	0.425934	1.93197	Cytoskeleton	Cytoskeleton: cadherin	Cytoskeleton: cadherin	hmr-1 exhibits beta-catenin binding activity and delta-catenin binding activity\; is involved in several processes, including cortical actin cytoskeleton organization, cytoskeletal anchoring at plasma membrane, and gastrulation\; localizes to the catenin complex, cell-cell adherens junction, and spanning component of plasma membrane\; is expressed in the epithelial system, the germline precursor …	Enables beta-catenin binding activity and delta-catenin binding activity. Involved in cytoskeleton organization; embryo development; and gastrulation. Located in adherens junction; distal dendrite; and plasma membrane. Part of catenin complex. Expressed in several structures, including germline precursor cell; hypodermis; motor neurons; nerve ring; and neuroblasts.	hmr-1
WBGene00022500	1336.09	554.331	855.79	1133.22	660.119	777.695	886.208	-0.095468	0.44496	0.0460362	0.83011	0.85817	0.935969	0.0664267	Cytoskeleton	Cytoskeleton: centrosome	Cytoskeleton: centrosome: centriole	lfi-1 is an ortholog of human CEP250 and CROCC\; localizes to the kinetochore microtubule and nucleus.	Located in kinetochore microtubule and nucleus. Is an ortholog of human CROCC (ciliary rootlet coiled-coil, rootletin).	lfi-1
WBGene00013742	606.964	894.042	522.313	205.024	169.649	160.687	426.447	-1.9179	0.358584	26.8833	2.16e-07	3.16e-06	0.264639	5.50059	Cytoskeleton	Cytoskeleton: centrosome	Cytoskeleton: centrosome: centriole	sas-1 localizes to the centriole\; is expressed in the sperm\; is used to study orofaciodigital syndrome.	Located in centriole. Expressed in sperm. Used to study orofaciodigital syndrome.	sas-1
WBGene00004726	1001.35	1296.3	858.469	269.886	186.446	181.748	632.366	-2.30597	0.35237	39.1793	3.87e-10	2.16e-08	0.202225	7.66483	Cytoskeleton	Cytoskeleton: centrosome	Cytoskeleton: centrosome: centriole	sas-4 is involved in centriole replication and maintenance of protein location\; localizes to the centriole\; is expressed in the gonad, the intestinal cell, and the sperm.	Involved in centriole replication and maintenance of protein location. Located in centriole. Expressed in gonad; intestinal cell; and sperm.	sas-4
WBGene00009385	1396.69	2019.87	1293.73	439.124	239.356	221.53	935.051	-2.38742	0.415339	29.948	4.44e-08	8.64e-07	0.191124	6.06372	Cytoskeleton	Cytoskeleton: centrosome	Cytoskeleton: centrosome: centriole	sas-5 is involved in centriole replication\; localizes to the centriole.	Involved in centriole replication. Located in centriole and cytoplasm.	sas-5
WBGene00012888	1305.31	1839.59	1329.89	358.605	234.317	219.19	881.151	-2.46164	0.361755	41.8037	1.01e-10	7.62e-09	0.18154	8.11808	Cytoskeleton	Cytoskeleton: centrosome	Cytoskeleton: centrosome: centriole	sas-6 exhibits identical protein binding activity and protein domain specific binding activity\; is involved in centriole replication, protein localization, and regulation of cell cycle\; localizes to the centriole.	Enables identical protein binding activity and protein domain specific binding activity. Involved in centriole replication; protein localization; and regulation of cell cycle. Located in centriole and cytoplasm.	sas-6
WBGene00011562	838.784	1298.75	875.879	234.846	279.669	271.452	633.231	-1.93885	0.333001	31.7696	1.74e-08	4.22e-07	0.260823	6.37427	Cytoskeleton	Cytoskeleton: centrosome	Cytoskeleton: centrosome: centriole	sas-7 is enriched in GABAergic neurons, the NSM, and the germ line based on RNA-seq studies\; is affected by several genes including sir-2.1, lin-35, and pgl-1 based on microarray and RNA-seq studies.	Enriched in several structures, including ABalaaaarl; ABalaaaarr; germ line; head mesodermal cell; and neurons based on RNA-seq and single-cell RNA-seq studies. Is affected by several genes including skn-1; eat-2; and sir-2.1 based on microarray and RNA-seq studies. Is affected by antimycin based on RNA-seq studies. Is predicted to encode a protein with the following domain: Phosphorylation site.	sas-7
WBGene00000098	1924.78	3310.04	2401.3	961.003	539.181	368.177	1584.08	-2.03086	0.460228	18.0698	2.13e-05	0.000125911	0.244709	3.89994	Cytoskeleton	Cytoskeleton: centrosome	Cytoskeleton: centrosome: kinase	air-1 is an ortholog of human AURKA (aurora kinase A), AURKB (aurora kinase B), and AURKC\; exhibits protein kinase activity\; is involved in mitotic spindle assembly, positive regulation of protein localization to centrosome, and protein phosphorylation\; localizes to the astral microtubule and intracellular organelle\; is expressed in the germ line, the gon_herm_dtc_A, and the gon_herm_dtc_P.	Enables protein serine/threonine kinase activity. Involved in mitotic spindle assembly; positive regulation of protein localization to centrosome; and protein phosphorylation. Located in condensed nuclear chromosome and spindle. Expressed in anterior distal tip cell; germ line; and posterior distal tip cell.	air-1
WBGene00006988	711.812	754.233	524.992	196.077	103.301	107.645	399.677	-2.28973	0.404339	29.4135	5.85e-08	1.08e-06	0.204514	5.96539	Cytoskeleton	Cytoskeleton: centrosome	Cytoskeleton: centrosome: kinase	zyg-1 is an ortholog of human EIF2AK4, PDIK1L, and STK35\; exhibits identical protein binding activity and protein serine\/threonine kinase activity\; is involved in several processes, including microtubule cytoskeleton organization, positive regulation of cell cycle, and regulation of cellular protein localization\; localizes to the centriole and centrosome.	Enables identical protein binding activity and protein serine/threonine kinase activity. Involved in several processes, including non-membrane-bounded organelle assembly; regulation of cell cycle; and regulation of protein localization. Located in centriole and centrosome.	zyg-1
WBGene00015517	16.3524	24.5279	12.0534	46.9691	63.8283	53.8224	36.2589	1.63442	0.518366	9.77307	0.00177086	0.00496464	3.10464	2.30411	Cytoskeleton	Cytoskeleton: centrosome	Cytoskeleton: centrosome: unassigned	C06A8.8 is an ortholog of human CEP104 (centrosomal protein 104).	Predicted to be located in cilium. Human ortholog(s) of this gene implicated in Joubert syndrome 25 and autosomal recessive intellectual developmental disorder 77. Is an ortholog of human CEP104 (centrosomal protein 104).	0
WBGene00004953	2242.21	2223.46	1513.37	464.472	283.868	312.794	1173.36	-2.49414	0.363939	42.2438	8.06e-11	6.52e-09	0.177496	8.18571	Cytoskeleton	Cytoskeleton: centrosome	Cytoskeleton: centrosome: unassigned	spd-2 is an ortholog of human CEP192\; exhibits protein kinase binding activity\; is involved in several processes, including centriole replication, embryo development, and protein localization\; localizes to the centriole and pericentriolar material\; is expressed in the gonad and the intestinal cell.	Enables protein kinase binding activity. Involved in several processes, including centriole replication; embryo development; and vulval development. Located in centriole; cytoplasm; and pericentriolar material. Expressed in intestinal cell.	spd-2
WBGene00004955	3896.69	4088.8	2950.4	1256.98	867.561	778.475	2306.49	-1.91341	0.344517	28.8549	7.8e-08	1.37e-06	0.265464	5.86396	Cytoskeleton	Cytoskeleton: centrosome	Cytoskeleton: centrosome: unassigned	spd-5 exhibits identical protein binding activity\; is involved in centrosome cycle, positive regulation of mitotic cell cycle, embryonic, and protein localization to organelle\; localizes to the centrosome and cytoplasm.	Enables identical protein binding activity. Involved in centrosome cycle; positive regulation of mitotic cell cycle, embryonic; and protein localization to organelle. Located in centrosome and cytoplasm.	spd-5
WBGene00006997	1584.26	1449.6	1020.52	448.816	274.63	340.095	852.987	-1.93056	0.361682	26.6738	2.41e-07	3.44e-06	0.262327	5.46306	Cytoskeleton	Cytoskeleton: centrosome	Cytoskeleton: centrosome: unassigned	zyg-12 is an ortholog of human HOOK1, HOOK2, and HOOK3\; exhibits dynein light intermediate chain binding activity and protein self-association\; is involved in several processes, including centrosome localization, chromosome segregation, and embryo development\; localizes to the centrosome and nuclear envelope\; is expressed in the gonad and the oocyte\; is used to study Emery-Dreifuss muscular …	Enables dynein light intermediate chain binding activity and protein self-association. Involved in several processes, including centrosome localization; embryo development; and pronuclear migration. Located in centrosome and nuclear envelope. Expressed in gonad and oocyte. Is an ortholog of human HOOK1 (hook microtubule tethering protein 1) and HOOK2 (hook microtubule tethering protein 2).	zyg-12
WBGene00016067	4.80954	13.4904	10.7141	11.1831	15.1172	12.4806	11.2992	0.434188	0.757751	0.326615	0.567659	0.627811	1.35115	0.202171	Cytoskeleton	Cytoskeleton: claudin	Cytoskeleton: claudin	C24H10.1 is enriched in the nervous system based on RNA-seq studies\; is affected by several genes including daf-16, daf-12, and npr-1 based on microarray and RNA-seq studies\; is affected by seven chemicals including aldicarb, stavudine, and Zidovudine based on microarray and RNA-seq studies\; is predicted to encode a protein with the following domain: Clc protein-like.	Predicted to be located in membrane.	clc-7
WBGene00000522	53.8669	31.8863	9.37486	117.796	234.317	154.447	100.281	2.39919	0.627793	13.4776	0.000241431	0.000936125	5.27506	3.02867	Cytoskeleton	Cytoskeleton: claudin	Cytoskeleton: claudin	clc-1 is an ortholog of human EMP1, CLDND2, and NKG7\; is involved in defense response to Gram-positive bacterium, epithelial cell-cell adhesion, and innate immune response\; localizes to the cell-cell junction\; is expressed in the pharynx.	Involved in defense response to Gram-positive bacterium; epithelial cell-cell adhesion; and innate immune response. Located in cell-cell junction. Expressed in pharynx.	clc-1
WBGene00000523	11.5429	14.7167	9.37486	11.9287	9.23831	14.0406	11.807	-0.0174192	0.696884	0.000637712	0.979853	0.983781	0.987999	0.00710175	Cytoskeleton	Cytoskeleton: claudin	Cytoskeleton: claudin	clc-2 is an ortholog of human EMP1, CLDND2, and NKG7\; is involved in epithelial cell-cell adhesion\; localizes to the plasma membrane\; is expressed in the hypodermis.	Involved in epithelial cell-cell adhesion. Located in plasma membrane. Expressed in hypodermis and seam cell.	clc-2
WBGene00000524	16.3524	8.58477	21.4282	30.5672	26.8751	35.8816	23.2816	1.01255	0.593444	2.89407	0.0889063	0.135193	2.01748	0.869046	Cytoskeleton	Cytoskeleton: claudin	Cytoskeleton: claudin	clc-3 localizes to the plasma membrane.	Predicted to be involved in epithelial cell-cell adhesion. Located in plasma membrane.	clc-3
WBGene00000526	12.5048	6.13198	5.35706	23.8573	25.1954	17.1608	15.0346	1.43713	0.707393	4.12886	0.0421578	0.0728849	2.70781	1.13736	Cytoskeleton	Cytoskeleton: claudin	Cytoskeleton: claudin	clc-5 is an ortholog of human EMP1, CLDND2, and NKG7\; is predicted to encode a protein with the following domain: Clc protein-like.	Predicted to be located in plasma membrane.	clc-5
WBGene00008631	0	0	0	0	0.839846	0.780035	0.26998	1.32834	4.03475	0.239715	0.624412	0.678126	2.51114	0.16869	Cytoskeleton	Cytoskeleton: claudin	Cytoskeleton: claudin	F10A3.1 is enriched in the AVA, the body wall muscle cell, and the intestine based on tiling array and microarray studies\; is affected by several genes including hsf-1, eat-2, and lin-35 based on microarray, RNA-seq, and tiling array studies\; is affected by five chemicals including D-glucose, Atrazine, and Humic Substances based on RNA-seq and microarray studies\; is predicted to encode a prote…	Predicted to be located in membrane.	0
WBGene00009710	0	0	0	5.21879	41.9923	15.6007	10.4686	6.60856	1.62079	15.8982	6.68e-05	0.000324574	97.583	3.48869	Cytoskeleton	Cytoskeleton: claudin	Cytoskeleton: claudin	F44G3.10 is involved in innate immune response.	Involved in innate immune response. Predicted to be located in membrane.	0
WBGene00018743	103.886	76.0365	44.1957	28.3306	82.3049	119.345	75.6832	0.0332802	0.624615	0.00286438	0.957318	0.965578	1.02334	0.0152127	Cytoskeleton	Cytoskeleton: claudin	Cytoskeleton: claudin	F53B3.5 is enriched in the OLL, the PVD, the germ line, and the hypodermis based on microarray, tiling array, and RNA-seq studies\; is affected by several genes including daf-2, hsf-1, and npr-1 based on RNA-seq and microarray studies\; is affected by fifteen chemicals including 1-methylnicotinamide, methylmercuric chloride, and manganese chloride based on RNA-seq and microarray studies\; is pred…	Predicted to be located in membrane.	0
WBGene00010328	0.961908	1.2264	8.03559	5.96433	21.836	17.9408	9.32751	2.20895	1.10276	3.8571	0.0495359	0.08318	4.62339	1.07998	Cytoskeleton	Cytoskeleton: claudin	Cytoskeleton: claudin	F59C6.11 is enriched in the OLL, the PVD, the intestine, and the pharyngeal muscle cell based on microarray, tiling array, and RNA-seq studies\; is affected by several genes including daf-16, daf-2, and glp-1 based on tiling array, RNA-seq, and microarray studies\; is affected by five chemicals including Rotenone, Cry5B, and stavudine based on RNA-seq and microarray studies\; is predicted to enco…	Predicted to be located in membrane.	0
WBGene00020887	2.88573	3.67919	4.0178	17.1475	24.3555	22.621	12.4511	2.613	0.799636	10.9323	0.000945042	0.00292828	6.11776	2.53339	Cytoskeleton	Cytoskeleton: claudin	Cytoskeleton: claudin	hic-1 is enriched in the alimentary system, the arcade cell, the digestive tract, and the nervous system based on microarray, tiling array, and RNA-seq studies\; is affected by several genes including elt-2, pgl-1, and dcr-1 based on microarray and RNA-seq studies\; is affected by six chemicals including methylmercuric chloride, Rotenone, and Zidovudine based on microarray and RNA-seq studies\; i…	Predicted to be located in membrane. Expressed in cholinergic neurons; head; tail; and ventral nerve cord.	hic-1
WBGene00010742	12.5048	9.81116	16.0712	51.4424	94.0628	146.647	55.0898	2.93197	0.593135	22.7108	1.88e-06	1.75e-05	7.63152	4.75796	Cytoskeleton	Cytoskeleton: claudin	Cytoskeleton: claudin	K10D6.2 is an ortholog of human EMP1, CLDND2, and NKG7\; is expressed in the head, the hypodermis, the nervous system, and the sensillum\; is predicted to encode a protein with the following domain: Clc protein-like.	Predicted to be located in plasma membrane. Expressed in ciliated neurons and hypodermis.	clc-6
WBGene00011479	3.84763	2.45279	0	14.9108	26.0352	28.0813	12.5546	3.37568	0.972158	12.4374	0.000420832	0.00148439	10.3796	2.82845	Cytoskeleton	Cytoskeleton: claudin	Cytoskeleton: claudin	T05E11.2 is enriched in GABAergic neurons, the intestine, and the muscle cell based on tiling array and microarray studies\; is affected by several genes including daf-2, daf-12, and dpy-10 based on microarray, tiling array, and RNA-seq studies\; is affected by Rotenone and Sirolimus based on RNA-seq and microarray studies\; is predicted to encode a protein with the following domain: Clc protein-…	Predicted to be located in plasma membrane.	clc-9
WBGene00006875	16.3524	6.13198	16.0712	43.9869	83.9846	67.083	38.935	2.33174	0.593534	14.8142	0.000118642	0.000521093	5.03411	3.28309	Cytoskeleton	Cytoskeleton: claudin	Cytoskeleton: claudin	vab-9 is an ortholog of human PERP and TMEM47\; is involved in cell-cell adhesion, defense response to Gram-negative bacterium, and innate immune response\; localizes to the cell junction\; is expressed in the epithelial cell, the hypodermis, and the nerve ring.	Involved in cell-cell adhesion; defense response to Gram-negative bacterium; and innate immune response. Located in cell junction. Expressed in epithelial cell; hypodermis; and nerve ring. Human ortholog(s) of this gene implicated in erythrokeratodermia variabilis and mutilating palmoplantar keratoderma with periorificial keratotic plaques. Is an ortholog of human TMEM47 (transmembrane protein 47…	vab-9
WBGene00013458	19.2382	12.264	25.446	58.8978	62.9885	85.0238	43.9764	1.86523	0.506861	13.1824	0.000282585	0.00106788	3.64327	2.97148	Cytoskeleton	Cytoskeleton: claudin	Cytoskeleton: claudin	Y67A10A.9 is enriched in the hypodermis based on tiling array studies\; is affected by several genes including daf-2, dpy-7, and pgl-1 based on microarray and RNA-seq studies\; is affected by six chemicals including Rotenone, Alovudine, and stavudine based on RNA-seq and microarray studies\; is predicted to encode a protein with the following domain: Clc protein-like.	Predicted to be located in membrane.	clc-8
WBGene00001136	5.77145	6.13198	8.03559	10.4376	16.7969	3.90018	8.51228	0.646426	0.907389	0.505695	0.477008	0.542691	1.56529	0.265447	Cytoskeleton	Cytoskeleton: innexin	Cytoskeleton: innexin	eat-5 is predicted to have gap junction hemi-channel activity\; is expressed in the alimentary system, the digestive tract, and the epithelial system.	Predicted to enable gap junction hemi-channel activity. Predicted to be involved in monoatomic ion transport and transmembrane transport. Predicted to be located in gap junction and plasma membrane. Expressed in K' cell and pharynx.	eat-5
WBGene00002123	29.8192	25.7543	29.4638	93.9382	61.3088	115.445	59.2883	1.67029	0.463398	12.6559	0.000374376	0.0013464	3.18278	2.87082	Cytoskeleton	Cytoskeleton: innexin	Cytoskeleton: innexin	inx-1 localizes to the gap junction\; is expressed in the head, the nervous system, and the pm1.	Predicted to enable gap junction channel activity. Predicted to be involved in monoatomic ion transport and transmembrane transport. Located in gap junction. Expressed in neurons and pm1.	inx-1
WBGene00002132	50.9811	42.9238	46.8743	97.6659	82.3049	124.026	74.1293	1.10911	0.399369	7.62217	0.00576551	0.0133488	2.15712	1.87456	Cytoskeleton	Cytoskeleton: innexin	Cytoskeleton: innexin	inx-10 is predicted to have gap junction hemi-channel activity\; localizes to the gap junction\; is expressed in several tissues, including the alimentary system, the muscular system, the nervous system, and the reproductive system.	Predicted to enable gap junction hemi-channel activity. Predicted to be involved in monoatomic ion transport and transmembrane transport. Located in gap junction. Expressed in several structures, including DD neuron; hermaphrodite gonad; interneuron; pharyngeal cell; and rectal epithelium.	inx-10
WBGene00002133	63.486	64.999	30.8031	37.2771	21.836	17.9408	39.3903	-1.0497	0.5641	3.41894	0.0644524	0.103387	0.483069	0.985534	Cytoskeleton	Cytoskeleton: innexin	Cytoskeleton: innexin	inx-11 is predicted to have gap junction hemi-channel activity\; localizes to the gap junction\; is expressed in several tissues, including the alimentary system, the epithelial system, the g1AR, the nervous system, and the reproductive system.	Predicted to enable gap junction hemi-channel activity. Predicted to be involved in monoatomic ion transport and transmembrane transport. Located in gap junction. Expressed in several structures, including egg-laying apparatus; epithelial cell; pharynx; spermatocyte; and tail neurons.	inx-11
WBGene00002134	244.325	194.997	259.817	503.241	576.974	587.366	394.453	1.25403	0.302077	16.7911	4.17e-05	0.000221801	2.38506	3.65404	Cytoskeleton	Cytoskeleton: innexin	Cytoskeleton: innexin	inx-12 is predicted to have gap junction hemi-channel activity\; is expressed in several tissues, including the epithelial system, the excretory cell, the nervous system, and the reproductive system.	Predicted to enable gap junction hemi-channel activity. Involved in positive regulation of nematode male tail tip morphogenesis. Predicted to be located in gap junction and plasma membrane. Expressed in several structures, including head ganglion; interfacial epithelial cell; neurons; posterior lateral ganglion; and tail hypodermis.	inx-12
WBGene00002135	160.639	158.205	149.998	325.802	313.263	379.877	247.964	1.11942	0.298029	13.8513	0.000197856	0.00079452	2.1726	3.0999	Cytoskeleton	Cytoskeleton: innexin	Cytoskeleton: innexin	inx-13 is expressed in several tissues, including the alimentary system, the epithelial system, the excretory cell, the nervous system, and the reproductive system\; is predicted to encode a protein with the following domain: Innexin.	Predicted to enable gap junction channel activity. Involved in positive regulation of nematode male tail tip morphogenesis. Predicted to be located in gap junction and plasma membrane. Expressed in several structures, including CAN; amphid sheath cell; ganglia; pharyngeal motor neurons; and tail hypodermis.	inx-13
WBGene00002136	766.641	772.629	537.045	285.542	89.8635	88.924	423.441	-2.16019	0.542583	14.6145	0.000131897	0.000567003	0.223727	3.24641	Cytoskeleton	Cytoskeleton: innexin	Cytoskeleton: innexin	inx-14 is predicted to have gap junction hemi-channel activity\; is involved in negative regulation of oocyte maturation\; localizes to the gap junction\; is expressed in several tissues, including the muscular system, the nervous system, the reproductive system, and the somatic gonad precursor.	Predicted to enable gap junction hemi-channel activity. Acts upstream of or within with a positive effect on germ cell proliferation. Acts upstream of or within with a negative effect on oocyte maturation. Located in gap junction. Expressed in several structures, including GABAergic neurons; germ cell; germ line; non-striated muscle; and somatic gonad precursor.	inx-14
WBGene00002137	37.5144	47.8294	12.0534	184.149	347.696	273.792	150.506	3.04101	0.551732	26.9115	2.13e-07	3.12e-06	8.23066	5.50532	Cytoskeleton	Cytoskeleton: innexin	Cytoskeleton: innexin	inx-15 is expressed in the intestine\; is predicted to encode a protein with the following domain: Innexin.	Predicted to enable gap junction channel activity. Predicted to be involved in monoatomic ion transport and transmembrane transport. Predicted to be located in gap junction and plasma membrane. Expressed in intestine.	inx-15
WBGene00002138	36.5525	23.3015	21.4282	178.184	340.138	257.412	142.836	3.24218	0.460841	44.3886	2.69e-11	2.69e-09	9.4622	8.57037	Cytoskeleton	Cytoskeleton: innexin	Cytoskeleton: innexin	inx-16 is predicted to have gap junction hemi-channel activity\; is involved in calcium-mediated signaling, regulation of defecation rhythm, and regulation of neuromuscular synaptic transmission\; localizes to the gap junction\; is expressed in the intestine.	Predicted to enable gap junction hemi-channel activity. Involved in calcium-mediated signaling; regulation of defecation rhythm; and regulation of neuromuscular synaptic transmission. Located in gap junction. Expressed in intestine.	inx-16
WBGene00002139	33.6668	34.3391	14.7319	119.287	255.313	148.987	101.054	2.6525	0.527116	23.2735	1.41e-06	1.39e-05	6.28755	4.85714	Cytoskeleton	Cytoskeleton: innexin	Cytoskeleton: innexin	inx-17 is predicted to have gap junction hemi-channel activity\; is expressed in the head, the nervous system, and the rectal valve cell.	Predicted to enable gap junction hemi-channel activity. Predicted to be involved in monoatomic ion transport and transmembrane transport. Predicted to be located in gap junction and plasma membrane. Expressed in nerve ring neurons and rectal valve cell.	inx-17
WBGene00002140	6.73336	12.264	10.7141	20.1296	20.9962	17.1608	14.6663	0.985404	0.659393	2.2247	0.135819	0.192058	1.97987	0.716569	Cytoskeleton	Cytoskeleton: innexin	Cytoskeleton: innexin	inx-18 localizes to the gap junction\; is expressed in several tissues, including the g1AL, the g1AR, the g1P, and the nervous system.	Predicted to enable gap junction channel activity. Predicted to be involved in monoatomic ion transport and transmembrane transport. Located in gap junction. Expressed in g1; head neurons; and interneuron.	inx-18
WBGene00002141	8.65718	4.90558	9.37486	2.98217	10.0782	14.8207	8.46977	0.277946	0.931929	0.0889751	0.765484	0.803092	1.21247	0.0952348	Cytoskeleton	Cytoskeleton: innexin	Cytoskeleton: innexin	inx-19 exhibits calcium channel inhibitor activity, gap junction hemi-channel activity, and protein kinase inhibitor activity\; is involved in several processes, including determination of left\/right asymmetry in nervous system, inactivation of MAPKKK activity, and intercellular transport\; localizes to the gap junction and neuronal cell body membrane\; is expressed in several tissues, including…	Enables calcium channel inhibitor activity; gap junction hemi-channel activity; and protein kinase inhibitor activity. Involved in determination of left/right asymmetry in nervous system; intercellular transport; and negative regulation of cation channel activity. Located in gap junction and neuronal cell body membrane. Expressed in several structures, including K' cell; head neurons; hermaphrodi…	inx-19
WBGene00002124	224.125	190.091	85.713	50.6968	5.87892	0	92.7508	-3.14119	1.11896	6.76009	0.00932193	0.0201409	0.113347	1.69592	Cytoskeleton	Cytoskeleton: innexin	Cytoskeleton: innexin	inx-2 is predicted to have gap junction hemi-channel activity\; is expressed in the alimentary system, the digestive tract, the head, and the nervous system.	Predicted to enable gap junction hemi-channel activity. Predicted to be involved in monoatomic ion transport and transmembrane transport. Predicted to be located in gap junction and plasma membrane. Expressed in AVK; intestine; pharyngeal-intestinal valve; and pharynx.	inx-2
WBGene00002142	0.961908	1.2264	1.33927	2.23662	3.35938	7.02032	2.69065	1.85185	1.47792	1.59492	0.206625	0.271865	3.60963	0.565647	Cytoskeleton	Cytoskeleton: innexin	Cytoskeleton: innexin	inx-20 is expressed in the alimentary system\; is predicted to encode a protein with the following domain: Innexin.	Predicted to enable gap junction channel activity. Predicted to be involved in monoatomic ion transport and transmembrane transport. Predicted to be located in gap junction and plasma membrane. Expressed in pharyngeal cell and rectal valve cell.	inx-20
WBGene00002143	352.059	534.708	385.708	182.658	102.461	88.924	274.42	-1.76527	0.425457	16.3298	5.32e-05	0.000269965	0.294171	3.56869	Cytoskeleton	Cytoskeleton: innexin	Cytoskeleton: innexin	inx-21 localizes to the gap junction\; is expressed in the body wall musculature, the intestine, the reproductive system, and the somatic gonad precursor.	Predicted to enable gap junction channel activity. Acts upstream of or within with a positive effect on germ cell proliferation. Located in gap junction. Expressed in several structures, including Z2; Z3; germ cell; intestine; and somatic gonad precursor.	inx-21
WBGene00002144	919.585	978.664	640.169	241.555	87.344	67.083	489.067	-2.67973	0.543501	21.5712	3.41e-06	2.83e-05	0.156071	4.54841	Cytoskeleton	Cytoskeleton: innexin	Cytoskeleton: innexin	inx-22 is predicted to have gap junction channel activity\; is involved in negative regulation of oocyte maturation\; localizes to the gap junction\; is expressed in several tissues, including the GLR, the reproductive system, and the somatic gonad precursor.	Predicted to enable gap junction channel activity. Acts upstream of or within with a positive effect on germ cell proliferation. Acts upstream of or within with a negative effect on oocyte maturation. Located in gap junction. Expressed in several structures, including GLR; germ cell; germ line; gonad; and somatic gonad precursor.	inx-22
WBGene00002125	524.24	412.069	246.425	99.9026	32.754	35.1016	225.082	-2.81647	0.561867	22.2084	2.45e-06	2.18e-05	0.141958	4.66237	Cytoskeleton	Cytoskeleton: innexin	Cytoskeleton: innexin	inx-3 is predicted to have gap junction hemi-channel activity\; is involved in embryonic morphogenesis\; localizes to the cytoplasm and gap junction\; is expressed in several tissues, including the alimentary system, the epithelial system, the germline blastomere, the nervous system, and the somatic blastomere.	Enables actin filament binding activity and gap junction channel activity. Involved in embryonic morphogenesis and positive regulation of pharyngeal pumping. Located in cytoplasm and gap junction. Expressed in several structures, including arcade cell; cephalic sheath cell; neurons; pharyngeal cell; and rectum.	inx-3
WBGene00002127	75.0289	42.9238	88.3915	163.274	159.571	196.569	120.96	1.33227	0.414554	10.0711	0.00150613	0.00432982	2.51798	2.36353	Cytoskeleton	Cytoskeleton: innexin	Cytoskeleton: innexin	inx-5 is predicted to have gap junction hemi-channel activity\; is expressed in several tissues, including the alimentary system, the epithelial system, the nervous system, and the reproductive system.	Predicted to enable gap junction hemi-channel activity. Predicted to be involved in monoatomic ion transport and transmembrane transport. Predicted to be located in gap junction and plasma membrane. Expressed in hermaphrodite gonad; interfacial epithelial cell; interneuron; and intestine.	inx-5
WBGene00002128	12.5048	8.58477	20.089	37.2771	61.3088	59.2827	33.1745	1.94741	0.574754	11.1645	0.000833775	0.00263261	3.85682	2.57961	Cytoskeleton	Cytoskeleton: innexin	Cytoskeleton: innexin	inx-6 is predicted to have gap junction hemi-channel activity\; is expressed in several tissues, including the alimentary system and the head.	Predicted to enable gap junction hemi-channel activity. Predicted to be involved in monoatomic ion transport and transmembrane transport. Predicted to be located in gap junction and plasma membrane. Expressed in head neurons; pharyngeal cell; and rectal valve cell.	inx-6
WBGene00002129	222.201	230.562	160.712	93.9382	96.5823	67.083	145.18	-1.25322	0.369978	11.2067	0.000815043	0.00258641	0.41951	2.5873	Cytoskeleton	Cytoskeleton: innexin	Cytoskeleton: innexin	inx-7 is predicted to have gap junction hemi-channel activity\; is expressed in several tissues, including the alimentary system, the g1AR, the g1P, and the nervous system.	Predicted to enable gap junction hemi-channel activity. Predicted to be involved in monoatomic ion transport and transmembrane transport. Predicted to be located in gap junction and plasma membrane. Expressed in neurons; pharyngeal cell; and rectal gland cell.	inx-7
WBGene00002130	509.811	186.412	127.23	480.874	88.1838	70.2032	243.786	-0.365982	0.802051	0.207783	0.64851	0.699723	0.775941	0.155074	Cytoskeleton	Cytoskeleton: innexin	Cytoskeleton: innexin	inx-8 is predicted to have gap junction hemi-channel activity\; localizes to the gap junction\; is expressed in several tissues, including the alimentary system, the muscular system, the nervous system, the reproductive system, and the somatic gonad precursor.	Predicted to enable gap junction hemi-channel activity. Acts upstream of or within with a positive effect on germ cell proliferation. Located in gap junction. Expressed in several structures, including egg-laying apparatus; ganglia; gonad; pharyngeal muscle cell; and spermatocyte.	inx-8
WBGene00002131	101.962	46.603	48.2135	169.983	56.2697	66.303	81.5558	0.568295	0.605561	0.877829	0.348797	0.417567	1.48277	0.379274	Cytoskeleton	Cytoskeleton: innexin	Cytoskeleton: innexin	inx-9 localizes to the gap junction\; is expressed in several tissues, including the alimentary system, the epithelial system, the nervous system, the reproductive system, and the somatic gonad precursor.	Predicted to enable gap junction channel activity. Acts upstream of or within with a positive effect on germ cell proliferation. Located in gap junction. Expressed in several structures, including gonad; interfacial epithelial cell; nerve ring neurons; pharyngeal cell; and spermatocyte.	inx-9
WBGene00006747	11.5429	12.264	16.0712	41.7503	36.1134	62.4028	30.0241	1.8233	0.556044	10.5612	0.00115488	0.00346685	3.53891	2.46007	Cytoskeleton	Cytoskeleton: innexin	Cytoskeleton: innexin	unc-7 exhibits gap junction channel activity\; is involved in several processes, including ion transmembrane transport, locomotion, and oviposition\; localizes to the gap junction and neuron projection membrane\; is expressed in several tissues, including the alimentary system, the g1AR, the g1P, the muscular system, and the nervous system.	Enables gap junction channel activity. Involved in several processes, including regulation of multicellular organismal process; reproductive behavior; and response to anesthetic. Located in gap junction and neuron projection membrane. Expressed in several structures, including OL socket cell; intestine; muscle cell; neurons; and pharyngeal gland cell.	unc-7
WBGene00006749	19.2382	11.0376	30.8031	63.371	56.2697	49.9223	38.4403	1.48045	0.541377	7.32229	0.00681045	0.0153977	2.79037	1.81254	Cytoskeleton	Cytoskeleton: innexin	Cytoskeleton: innexin	unc-9 exhibits gap junction channel activity\; is involved in ion transmembrane transport\; localizes to the gap junction\; is expressed in several tissues, including the anchor cell, the interfacial epithelial cell, the muscular system, and the nervous system.	Enables actin filament binding activity and gap junction channel activity. Involved in monoatomic ion transmembrane transport and positive regulation of locomotion. Located in gap junction. Expressed in several structures, including anchor cell; muscle cell; neurons; phasmid sheath cell; and somatic nervous system.	unc-9
WBGene00015472	42.324	17.1695	25.446	219.935	97.4221	124.026	87.7203	2.36766	0.546079	17.5463	2.8e-05	0.000159345	5.16105	3.79766	Cytoskeleton	Cytoskeleton: integrin	Cytoskeleton: integrin	C05D9.3 is an ortholog of human ITGBL1 (integrin subunit beta like 1)\; localizes to the plasma membrane.	Predicted to be involved in integrin-mediated signaling pathway. Located in plasma membrane.	0
WBGene00002081	347.249	324.995	186.158	420.485	419.083	457.881	359.308	0.594324	0.366942	2.60825	0.106309	0.156776	1.50977	0.804719	Cytoskeleton	Cytoskeleton: integrin	Cytoskeleton: integrin	ina-1 is an ortholog of human ITGA3 (integrin subunit alpha 3), ITGA6 (integrin subunit alpha 6), and ITGA7 (integrin subunit alpha 7)\; exhibits transmembrane signaling receptor activity\; is involved in several processes, including animal organ morphogenesis, body morphogenesis, and generation of neurons\; localizes to the integrin complex and phagocytic cup\; is expressed in several tissues, i…	Enables transmembrane signaling receptor activity. Involved in several processes, including anatomical structure morphogenesis; cell-cell adhesion mediated by integrin; and generation of neurons. Located in phagocytic cup. Part of integrin complex. Expressed in several structures, including distal tip cell; hermaphrodite gonad; male-specific anatomical entity; pharynx; and vulE. Human ortholog(s)…	ina-1
WBGene00003929	234.706	149.62	214.282	672.478	539.181	643.529	408.966	1.63087	0.335985	22.5525	2.04e-06	1.87e-05	3.097	4.72751	Cytoskeleton	Cytoskeleton: integrin	Cytoskeleton: integrin	pat-2 is an ortholog of human ITGA2B, ITGA8 (integrin subunit alpha 8), and ITGAV\; exhibits transmembrane signaling receptor activity\; is involved in several processes, including mitochondrion organization, muscle cell cellular homeostasis, and positive regulation of cellular component organization\; localizes to the M band, cell surface, and striated muscle dense body\; is expressed in several…	Enables transmembrane signaling receptor activity. Involved in several processes, including muscle cell cellular homeostasis; positive regulation of cellular component organization; and regulation of locomotion. Located in M band; cell surface; and striated muscle dense body. Expressed in body wall musculature; distal tip cell; hypodermis; and touch receptor neurons. Human ortholog(s) of this gen…	pat-2
WBGene00003930	1762.22	2010.06	1355.34	918.507	640.803	751.174	1239.68	-1.15007	0.328612	11.948	0.000547066	0.00184274	0.450602	2.73454	Cytoskeleton	Cytoskeleton: integrin	Cytoskeleton: integrin	pat-3 is an ortholog of human ITGB2, ITGB3, and ITGB1\; is involved in several processes, including mitochondrion organization, muscle cell cellular homeostasis, and positive regulation of cellular component organization\; localizes to several cellular components, including the cell surface, contractile fiber, and plasma membrane part\; is expressed in several tissues, including the muscle cell, …	Predicted to enable integrin binding activity. Involved in several processes, including muscle cell cellular homeostasis; positive regulation of cellular component organization; and regulation of locomotion. Located in several cellular components, including contractile fiber; focal adhesion; and lateral plasma membrane. Part of integrin complex. Expressed in several structures, including GABAergi…	pat-3
WBGene00017327	6.73336	18.3959	16.0712	76.7908	99.1018	74.8834	48.6627	2.62803	0.54166	22.3785	2.24e-06	2.02e-05	6.18183	4.69507	Cytoskeleton	Cytoskeleton: intermediate filament protein	Cytoskeleton: intermediate filament protein	F10C1.8 is an ortholog of human LMNA (lamin A\/C), LMNB1 (lamin B1), and LMNB2 (lamin B2)\; is predicted to have structural molecule activity.	Predicted to be involved in cytoskeleton organization.	0
WBGene00002050	141.401	133.677	281.246	572.576	487.951	542.124	359.829	1.52905	0.411846	13.227	0.000275944	0.00104615	2.88595	2.98041	Cytoskeleton	Cytoskeleton: intermediate filament protein	Cytoskeleton: intermediate filament protein	ifa-1 is an ortholog of human LMNB2 (lamin B2)\; is predicted to have structural molecule activity\; localizes to the intermediate filament\; is expressed in several tissues, including the alimentary system, the excretory cell, the nervous system, and the reproductive system\; human orthologs of this gene are implicated in several diseases, including Charcot-Marie-Tooth disease (multiple), eye di…	Predicted to be a structural constituent of cytoskeleton. Predicted to be involved in cellular localization; heterochromatin formation; and nucleus organization. Located in intermediate filament. Expressed in several structures, including egg-laying apparatus; excretory cell; neurons; pharyngeal-intestinal valve; and pharynx. Human ortholog(s) of this gene implicated in partial lipodystrophy; pri…	ifa-1
WBGene00002051	3.84763	2.45279	2.67853	1.49108	0.839846	10.1405	3.57506	0.466794	1.40066	0.111721	0.738193	0.779278	1.38203	0.108308	Cytoskeleton	Cytoskeleton: intermediate filament protein	Cytoskeleton: intermediate filament protein	ifa-3 is an ortholog of human LMNB2 (lamin B2)\; is predicted to have structural molecule activity\; is expressed in the hypodermis and ventral cord neurons\; human orthologs of this gene are implicated in several diseases, including Charcot-Marie-Tooth disease (multiple), eye disease (multiple), and hypotrichosis (multiple).	Predicted to be a structural constituent of cytoskeleton. Predicted to be involved in cellular localization; heterochromatin formation; and nucleus organization. Predicted to be located in nuclear envelope and nuclear lamina. Expressed in hypodermis and ventral cord neurons. Human ortholog(s) of this gene implicated in partial lipodystrophy; primary autosomal recessive microcephaly; and progressi…	ifa-3
WBGene00002053	814.736	360.56	689.722	2261.23	1782.15	2307.34	1369.29	1.7673	0.404171	18.062	2.14e-05	0.000126381	3.40416	3.89832	Cytoskeleton	Cytoskeleton: intermediate filament protein	Cytoskeleton: intermediate filament protein	ifb-1 is an ortholog of human LMNB2 (lamin B2)\; is predicted to have structural molecule activity\; localizes to the apical plasma membrane\; is expressed in several tissues, including the alimentary system, the epithelial system, the excretory secretory system, the nervous system, and the reproductive system\; human orthologs of this gene are implicated in several diseases, including Charcot-Ma…	Predicted to be a structural constituent of cytoskeleton. Predicted to be involved in cellular localization; heterochromatin formation; and nucleus organization. Located in apical plasma membrane. Expressed in several structures, including egg-laying apparatus; excretory system; pharyngeal-intestinal valve; pharynx; and somatic nervous system. Human ortholog(s) of this gene implicated in partial …	ifb-1
WBGene00002054	203.925	318.863	219.639	861.846	1567.99	1470.37	773.772	2.39373	0.393872	33.5445	6.97e-09	2.05e-07	5.25515	6.68889	Cytoskeleton	Cytoskeleton: intermediate filament protein	Cytoskeleton: intermediate filament protein	ifb-2 is an ortholog of human LMNB2 (lamin B2)\; is predicted to have structural molecule activity\; localizes to the apical cortex and terminal web\; is expressed in the intestine\; human orthologs of this gene are implicated in several diseases, including Charcot-Marie-Tooth disease (multiple), eye disease (multiple), and hypotrichosis (multiple).	Predicted to be a structural constituent of cytoskeleton. Predicted to be involved in cellular localization; heterochromatin formation; and nucleus organization. Located in apical cortex; cell junction; and terminal web. Expressed in intestine. Human ortholog(s) of this gene implicated in partial lipodystrophy; primary autosomal recessive microcephaly; and progressive myoclonus epilepsy 9. Is an …	ifb-2
WBGene00002055	108.696	131.224	133.927	138.671	188.126	244.931	157.596	0.614206	0.379889	2.59742	0.107038	0.157586	1.53072	0.802483	Cytoskeleton	Cytoskeleton: intermediate filament protein	Cytoskeleton: intermediate filament protein	ifc-1 is an ortholog of human KRT82 (keratin 82), KRT71 (keratin 71), and KRT76 (keratin 76) and members of the human LMN (Lamins) gene family including LMNB2, LMNB1, and LMNA\; is predicted to have structural molecule activity\; is expressed in the hypodermis, the intestine, and the pharynx\; human orthologs of this gene are implicated in several diseases, including Charcot-Marie-Tooth disease (…	Predicted to be a structural constituent of cytoskeleton. Predicted to be involved in cellular localization; heterochromatin formation; and nucleus organization. Predicted to be located in nuclear envelope and nuclear lamina. Expressed in hypodermis; intestine; and pharynx. Human ortholog(s) of this gene implicated in several diseases, including Dowling-Degos disease; Meesmann corneal dystrophy 2…	ifc-1
WBGene00002056	277.03	351.976	353.566	1034.07	1137.15	1029.65	697.239	1.705	0.286341	33.7416	6.29e-09	1.89e-07	3.2603	6.72391	Cytoskeleton	Cytoskeleton: intermediate filament protein	Cytoskeleton: intermediate filament protein	ifc-2 is an ortholog of human KRT82 (keratin 82), KRT71 (keratin 71), and KRT76 (keratin 76) and members of the human LMN (Lamins) gene family including LMNB2, LMNB1, and LMNA\; is predicted to have structural molecule activity\; localizes to the cytoplasm and desmosome\; is expressed in the hypodermis, the intestinal cell, and the pharynx\; human orthologs of this gene are implicated in several …	Predicted to be a structural constituent of cytoskeleton. Involved in post-embryonic digestive tract morphogenesis. Located in cytoplasm and desmosome. Expressed in several structures, including excretory canal; intestinal cell; pharyngeal-intestinal valve; pharynx; and rectal valve cell. Human ortholog(s) of this gene implicated in several diseases, including Dowling-Degos disease; Meesmann corn…	ifc-2
WBGene00002057	18.2763	19.6223	8.03559	59.6433	174.688	154.447	72.4521	3.07002	0.610283	22.9696	1.65e-06	1.57e-05	8.39783	4.80506	Cytoskeleton	Cytoskeleton: intermediate filament protein	Cytoskeleton: intermediate filament protein	ifd-1 is an ortholog of human KRT82 (keratin 82), KRT71 (keratin 71), and KRT76 (keratin 76)\; is predicted to have structural molecule activity\; is expressed in the intestine\; human orthologs of this gene are implicated in several diseases, including Charcot-Marie-Tooth disease (multiple), eye disease (multiple), and hypotrichosis (multiple).	Predicted to be a structural constituent of cytoskeleton. Predicted to be involved in cellular localization; heterochromatin formation; and nucleus organization. Predicted to be located in nuclear envelope and nuclear lamina. Expressed in intestine.	ifd-1
WBGene00002058	29.8192	34.3391	33.4816	141.653	281.348	224.65	124.215	2.73163	0.437179	35.9654	2.01e-09	7.9e-08	6.64204	7.10212	Cytoskeleton	Cytoskeleton: intermediate filament protein	Cytoskeleton: intermediate filament protein	ifd-2 is an ortholog of human KRT82 (keratin 82), KRT71 (keratin 71), and KRT76 (keratin 76)\; is predicted to have structural molecule activity\; is expressed in the intestine\; human orthologs of this gene are implicated in several diseases, including Charcot-Marie-Tooth disease (multiple), eye disease (multiple), and hypotrichosis (multiple).	Predicted to be a structural constituent of cytoskeleton. Predicted to be involved in cellular localization; heterochromatin formation; and nucleus organization. Predicted to be located in nuclear envelope and nuclear lamina. Human ortholog(s) of this gene implicated in several diseases, including Alzheimer's disease; autoimmune disease (multiple); carcinoma (multiple); and intrinsic cardiomyopat…	ifd-2
WBGene00018350	58.6764	68.6782	38.8387	251.247	304.864	300.314	170.436	2.36155	0.377112	36.6363	1.42e-09	5.96e-08	5.13923	7.22475	Cytoskeleton	Cytoskeleton: intermediate filament protein	Cytoskeleton: intermediate filament protein	ifo-1 is enriched in the AFD, the OLL, the PVD, the intestine, and the pharyngeal muscle cell based on microarray, tiling array, and RNA-seq studies\; is affected by several genes including glp-1, skn-1, and daf-12 based on tiling array, microarray, RNA-seq, and proteomic studies\; is affected by eleven chemicals including hydrogen sulfide, Rotenone, and D-glucose based on microarray and RNA-seq …	Enriched in head mesodermal cell; intestine; pharyngeal muscle cell; and sensory neurons based on microarray; tiling array; and RNA-seq studies. Is affected by several genes including daf-2; skn-1; and glp-1 based on tiling array; microarray; RNA-seq; and proteomic studies. Is affected by sixteen chemicals including hydrogen sulfide; rotenone; and D-glucose based on microarray and RNA-seq studies…	ifo-1
WBGene00002067	8.65718	24.5279	25.446	75.2997	249.434	269.892	108.876	3.35575	0.649082	23.2116	1.45e-06	1.42e-05	10.2372	4.84669	Cytoskeleton	Cytoskeleton: intermediate filament protein	Cytoskeleton: intermediate filament protein	ifp-1 is predicted to have structural molecule activity\; is expressed in the head, the intestine, the pharynx, and the ventral nerve cord.	Predicted to be a structural constituent of cytoskeleton. Predicted to be involved in cellular localization; heterochromatin formation; and nucleus organization. Predicted to be located in nuclear envelope and nuclear lamina. Expressed in head; head neurons; intestine; pharynx; and ventral nerve cord.	ifp-1
WBGene00003485	370.335	117.734	273.21	1017.66	790.295	1104.53	612.295	1.9345	0.475973	15.465	8.4e-05	0.000392525	3.82245	3.40613	Cytoskeleton	Cytoskeleton: intermediate filament protein	Cytoskeleton: intermediate filament protein	mua-6 is an ortholog of human KRT82 (keratin 82), KRT71 (keratin 71), and KRT76 (keratin 76) and members of the human LMN (Lamins) gene family including LMNB2, LMNB1, and LMNA\; is predicted to have structural molecule activity\; is involved in cell-cell adhesion\; localizes to the hemidesmosome\; is expressed in several tissues, including the gonad, the hypodermis, and the nervous system\; human…	Predicted to be a structural constituent of cytoskeleton. Involved in cell-cell adhesion. Located in hemidesmosome. Expressed in hypodermis; touch receptor neurons; uterus; and ventral cord neurons. Human ortholog(s) of this gene implicated in partial lipodystrophy; primary autosomal recessive microcephaly; and progressive myoclonus epilepsy 9. Is an ortholog of human LMNB2 (lamin B2).	mua-6
WBGene00017078	321.277	389.994	340.173	55.1701	74.7463	132.606	218.994	-2.00183	0.433695	19.9633	7.89e-06	5.64e-05	0.249683	4.24836	Cytoskeleton	Cytoskeleton: microtubule	Cytoskeleton: microtubule: binding	D2096.11 is predicted to have microtubule binding activity\; is expressed in the intestine, the nervous system, and the pharynx.	Predicted to enable microtubule binding activity. Predicted to be involved in actin cytoskeleton organization. Predicted to be located in microtubule organizing center. Predicted to be part of filamentous actin.	0
WBGene00013344	459.792	741.969	518.296	225.154	191.485	311.234	407.988	-1.24016	0.377339	10.5072	0.0011891	0.00355534	0.423325	2.44912	Cytoskeleton	Cytoskeleton: microtubule	Cytoskeleton: microtubule: binding	ebp-1 is an ortholog of human MAPRE1, MAPRE2, and MAPRE3\; is predicted to have microtubule binding activity\; localizes to the cytoplasm and intracellular organelle.	Predicted to enable microtubule plus-end binding activity. Predicted to be involved in protein localization to microtubule; regulation of microtubule polymerization or depolymerization; and spindle assembly. Located in cell cortex and microtubule cytoskeleton. Human ortholog(s) of this gene implicated in congenital symmetric circumferential skin creases 2. Is an ortholog of human MAPRE1 (microtub…	ebp-1
WBGene00012156	1036.94	1157.72	783.47	380.226	261.192	336.195	659.29	-1.60696	0.336013	21.8473	2.95e-06	2.52e-05	0.328289	4.59841	Cytoskeleton	Cytoskeleton: microtubule	Cytoskeleton: microtubule: binding	ebp-2 is an ortholog of human MAPRE1, MAPRE2, and MAPRE3\; is predicted to have microtubule binding activity\; localizes to the cell cortex, intracellular organelle, and non-motile cilium\; is expressed in several tissues including the hypodermis and the nervous system.	Predicted to enable microtubule plus-end binding activity. Predicted to be involved in protein localization to microtubule; regulation of microtubule polymerization or depolymerization; and spindle assembly. Located in several cellular components, including kinetochore; microtubule cytoskeleton; and non-motile cilium. Expressed in several structures, including hypodermis; nervous system; and vent…	ebp-2
WBGene00007062	67.3336	128.772	26.7853	29.0761	39.4728	0	48.5732	-1.70227	1.10918	2.23936	0.134537	0.190586	0.307302	0.719909	Cytoskeleton	Cytoskeleton: microtubule	Cytoskeleton: microtubule: binding	ebp-3 is an ortholog of human MAPRE1, MAPRE2, and MAPRE3\; is predicted to have microtubule binding activity.	Predicted to enable microtubule plus-end binding activity. Predicted to be involved in protein localization to microtubule; regulation of microtubule polymerization or depolymerization; and spindle assembly. Predicted to be located in microtubule cytoskeleton. Human ortholog(s) of this gene implicated in congenital symmetric circumferential skin creases 2. Is an ortholog of human MAPRE1 (microtub…	ebp-3
WBGene00001248	32.7049	26.9807	24.1068	49.9513	71.3869	81.1237	47.709	1.26595	0.464027	7.35574	0.00668489	0.0151669	2.40485	1.8191	Cytoskeleton	Cytoskeleton: microtubule	Cytoskeleton: microtubule: binding	elp-1 is an ortholog of human EML2\; localizes to the dendrite, neuromuscular junction, and neuronal cell body\; is expressed in several tissues, including the hypodermal cell, the intestine, the muscular system, the nervous system, and the ray\; is used to study Duchenne muscular dystrophy.	Predicted to enable microtubule binding activity. Predicted to be involved in microtubule cytoskeleton organization. Located in dendrite; neuromuscular junction; and neuronal cell body. Expressed in several structures, including hypodermal cell; intestine; mechanosensory neurons; spermatheca; and vulval muscle. Human ortholog(s) of this gene implicated in subcortical band heterotopia. Is an ortho…	elp-1
WBGene00009306	218.353	122.64	168.747	536.79	652.56	1243.38	490.411	2.25334	0.459496	22.0829	2.61e-06	2.29e-05	4.76787	4.64005	Cytoskeleton	Cytoskeleton: microtubule	Cytoskeleton: microtubule: binding	maph-1.1 is an ortholog of human MAP1A, MAP1B (microtubule associated protein 1B), and MAP1S\; is predicted to have microtubule binding activity\; localizes to the microtubule cytoskeleton\; is expressed in several tissues, including the epithelial system, the intestinal cell, the muscular system, the nervous system, and the reproductive system.	Predicted to enable actin binding activity and microtubule binding activity. Predicted to be involved in microtubule cytoskeleton organization; neuron projection development; and regulation of microtubule depolymerization. Located in microtubule cytoskeleton. Expressed in body wall musculature; egg-laying apparatus; hypodermis; intestinal cell; and neurons. Human ortholog(s) of this gene implicat…	maph-1.1
WBGene00009113	3510	2790.05	2031.67	989.334	251.954	367.397	1656.73	-2.37256	0.556113	16.477	4.92e-05	0.000254123	0.193102	3.59496	Cytoskeleton	Cytoskeleton: microtubule	Cytoskeleton: microtubule: binding	maph-1.2 is an ortholog of human MAP1A, MAP1B (microtubule associated protein 1B), and MAP1S\; is predicted to have microtubule binding activity.	Predicted to enable actin binding activity and microtubule binding activity. Predicted to be involved in microtubule cytoskeleton organization; neuron projection development; and regulation of microtubule depolymerization. Predicted to be located in several cellular components, including cytosol; microtubule; and somatodendritic compartment. Predicted to be part of microtubule associated complex.…	maph-1.2
WBGene00007966	1764.14	1463.09	909.361	448.816	173.848	223.87	830.521	-2.2886	0.483018	20.4847	6.01e-06	4.5e-05	0.204674	4.34721	Cytoskeleton	Cytoskeleton: microtubule	Cytoskeleton: microtubule: binding	maph-1.3 is an ortholog of human MAP1A, MAP1B (microtubule associated protein 1B), and MAP1S.	Predicted to enable actin binding activity and microtubule binding activity. Predicted to be involved in microtubule cytoskeleton organization; neuron projection development; and regulation of microtubule depolymerization. Predicted to be located in several cellular components, including cytosol; microtubule; and somatodendritic compartment. Predicted to be part of microtubule associated complex.…	maph-1.3
WBGene00016397	2.88573	7.35837	2.67853	8.20096	19.3165	9.36042	8.30008	1.51736	0.942918	2.56898	0.108978	0.160069	2.86267	0.795692	Cytoskeleton	Cytoskeleton: microtubule	Cytoskeleton: microtubule: binding	maph-9 is an ortholog of human MAP9\; localizes to the axoneme and ciliary base\; is expressed in several tissues, including the epithelial system, the intestine, and the nervous system.	Predicted to enable microtubule binding activity. Predicted to be involved in mitotic spindle assembly and regulation of mitotic cytokinesis. Located in axoneme and ciliary base. Expressed in chemosensory neurons and ciliated neurons. Is an ortholog of human MAP9 (microtubule associated protein 9).	maph-9
WBGene00004212	45.2097	44.1502	37.4994	60.3889	144.454	165.367	82.8449	1.54273	0.511258	8.8107	0.00299469	0.00773474	2.91345	2.11155	Cytoskeleton	Cytoskeleton: microtubule	Cytoskeleton: microtubule: binding	ptl-1 is an ortholog of human MAPT (microtubule associated protein tau)\; exhibits kinesin binding activity and microtubule binding activity\; is involved in microtubule polymerization\; localizes to the axon\; is expressed in several tissues, including the alimentary system, the nervous system, the reproductive system, and the tail\; is used to study tauopathy\; human orthologs of this gene are …	Enables kinesin binding activity and microtubule binding activity. Involved in microtubule polymerization and positive regulation of nematode male tail tip morphogenesis. Located in axon. Expressed in intestinal muscle; neurons; and tail. Human ortholog(s) of this gene implicated in Alzheimer's disease; brain disease (multiple); and breast cancer. Is an ortholog of human MAP4 (microtubule associa…	ptl-1
WBGene00011630	0.961908	3.67919	4.0178	5.21879	6.71877	7.02032	4.60279	1.16713	1.11787	1.08366	0.29788	0.367253	2.24564	0.435034	Cytoskeleton	Cytoskeleton: microtubule	Cytoskeleton: microtubule: binding	T08G11.3 is an ortholog of human SAXO1 and SAXO2\; is predicted to have microtubule binding activity.	Predicted to enable microtubule binding activity. Predicted to be located in microtubule cytoskeleton and sperm flagellum. Is an ortholog of human SAXO1 (stabilizer of axonemal microtubules 1) and SAXO2 (stabilizer of axonemal microtubules 2).	0
WBGene00013436	458.83	575.18	416.511	248.265	105.821	97.5044	317.019	-1.68271	0.472347	12.0755	0.00051089	0.00174397	0.311498	2.75846	Cytoskeleton	Cytoskeleton: microtubule	Cytoskeleton: microtubule: binding	Y66D12A.10 is an ortholog of human MITD1\; human MITD1 exhibits phosphatidylinositol binding activity, protein domain specific binding activity, and protein homodimerization activity.	Enriched in body wall muscle cell; coelomocyte; germ line; and neurons based on tiling array; RNA-seq; and microarray studies. Is affected by several genes including daf-2; age-1; and dpy-10 based on microarray; tiling array; and RNA-seq studies. Is affected by seven chemicals including mianserin; Zidovudine; and Rifampin based on RNA-seq and microarray studies. Human MITD1 enables identical prot…	0
WBGene00015855	5.77145	11.0376	60.2669	85.7373	84.8245	102.185	58.3037	1.83761	0.792739	5.07904	0.0242168	0.0456187	3.57418	1.34086	Cytoskeleton	Cytoskeleton: microtubule	Cytoskeleton: microtubule: RMDN	C16C8.18 is an ortholog of human RMDN1, RMDN2, and RMDN3\; is predicted to encode a protein with the following domain: Tetratricopeptide-like helical domain superfamily.	Predicted to enable microtubule binding activity. Predicted to be located in mitochondrion; mitotic spindle pole; and spindle microtubule.	0
WBGene00011501	3124.28	4086.35	2412.02	906.578	178.047	95.9443	1800.54	-3.02671	0.739813	14.3625	0.000150773	0.000632551	0.122707	3.1989	Cytoskeleton	Cytoskeleton: microtubule	Cytoskeleton: microtubule: RMDN	rmd-1 is an ortholog of human RMDN2 and RMDN3\; localizes to the mitotic spindle pole and spindle microtubule\; is expressed in the germ line and the gonadal sheath cell.	Enables kinase binding activity. Involved in attachment of mitotic spindle microtubules to kinetochore and mitotic spindle organization. Located in mitotic spindle pole and spindle microtubule. Expressed in germ line. Is an ortholog of human RMDN1 (regulator of microtubule dynamics 1); RMDN2 (regulator of microtubule dynamics 2); and RMDN3 (regulator of microtubule dynamics 3).	rmd-1
WBGene00007786	1505.39	1353.94	1048.64	1076.56	1095.16	965.684	1174.23	-0.317226	0.29749	1.13503	0.286706	0.355952	0.802612	0.448609	Cytoskeleton	Cytoskeleton: microtubule	Cytoskeleton: microtubule: RMDN	rmd-2 is an ortholog of human RMDN2 and RMDN3\; is predicted to encode a protein with the following domains: Tetratricopeptide-like helical domain superfamily and Tetratricopeptide repeat.	Predicted to enable microtubule binding activity. Predicted to be located in mitochondrion; mitotic spindle pole; and spindle microtubule. Is an ortholog of human RMDN2 (regulator of microtubule dynamics 2).	rmd-2
WBGene00007190	5.77145	38.0183	199.551	230.372	151.172	108.425	122.218	1.01367	0.933623	1.15498	0.282508	0.352015	2.01904	0.453439	Cytoskeleton	Cytoskeleton: microtubule	Cytoskeleton: microtubule: RMDN	rmd-3 is an ortholog of human RMDN2 and RMDN3\; is predicted to encode a protein with the following domain: Tetratricopeptide-like helical domain superfamily.	Predicted to enable microtubule binding activity. Predicted to be located in mitochondrion; mitotic spindle pole; and spindle microtubule. Is an ortholog of human RMDN3 (regulator of microtubule dynamics 3).	rmd-3
WBGene00020070	3.84763	7.35837	62.9455	97.6659	63.8283	51.4823	47.8547	1.53488	0.918811	2.67524	0.10192	0.15125	2.89763	0.820304	Cytoskeleton	Cytoskeleton: microtubule	Cytoskeleton: microtubule: RMDN	rmd-6 is an ortholog of human RMDN2 and RMDN3\; is predicted to encode a protein with the following domain: Tetratricopeptide-like helical domain superfamily.	Predicted to enable microtubule binding activity. Predicted to be located in mitochondrion; mitotic spindle pole; and spindle microtubule. Is an ortholog of human RMDN3 (regulator of microtubule dynamics 3).	rmd-6
WBGene00015030	3.84763	7.35837	36.1602	36.5315	60.4689	59.2827	33.9415	1.74291	0.816541	4.34529	0.0371115	0.0653926	3.34709	1.18447	Cytoskeleton	Cytoskeleton: microtubule	Cytoskeleton: microtubule: tau tubulin kinase	B0207.7 is an ortholog of human CTD-2116N17.1, TTBK1 (tau tubulin kinase 1), and TTBK2\; is predicted to have ATP binding activity and protein kinase activity\; is expressed in the AIYL and the AIYR.	Predicted to enable protein serine/threonine kinase activity. Predicted to be involved in peptidyl-serine phosphorylation and signal transduction. Predicted to be located in nucleus. Expressed in AIYL and AIYR.	0
WBGene00015049	1.92382	9.81116	34.8209	18.6385	34.4337	39.7818	23.235	1.01398	0.920063	1.18982	0.275365	0.345002	2.01948	0.462179	Cytoskeleton	Cytoskeleton: microtubule	Cytoskeleton: microtubule: tau tubulin kinase	B0218.5 is an ortholog of human CTD-2116N17.1, TTBK1 (tau tubulin kinase 1), and TTBK2\; is predicted to have ATP binding activity and protein kinase activity.	Predicted to enable protein serine/threonine kinase activity. Predicted to be involved in peptidyl-serine phosphorylation and signal transduction. Predicted to be located in nucleus.	0
WBGene00007269	0	2.45279	20.089	38.0226	42.8321	24.9611	21.3929	2.26278	1.09708	3.9502	0.0468659	0.0795601	4.79916	1.0993	Cytoskeleton	Cytoskeleton: microtubule	Cytoskeleton: microtubule: tau tubulin kinase	C03C10.2 is an ortholog of human CTD-2116N17.1, TTBK1 (tau tubulin kinase 1), and TTBK2\; is predicted to have ATP binding activity and protein serine\/threonine kinase activity.	Predicted to enable protein serine/threonine kinase activity. Predicted to be involved in peptidyl-serine phosphorylation and signal transduction. Predicted to be located in nucleus. Human ortholog(s) of this gene implicated in spinocerebellar ataxia type 11. Is an ortholog of human TTBK1 (tau tubulin kinase 1) and TTBK2 (tau tubulin kinase 2).	0
WBGene00007335	5.77145	13.4904	69.6418	70.8264	74.7463	67.083	50.2599	1.27027	0.817195	2.34496	0.125689	0.180422	2.41207	0.74371	Cytoskeleton	Cytoskeleton: microtubule	Cytoskeleton: microtubule: tau tubulin kinase	C05C12.1 is an ortholog of human CTD-2116N17.1, TTBK1 (tau tubulin kinase 1), and TTBK2\; is predicted to have ATP binding activity and protein kinase activity.	Predicted to enable protein serine/threonine kinase activity. Predicted to be involved in peptidyl-serine phosphorylation and signal transduction. Predicted to be located in nucleus.	0
WBGene00007448	5.77145	51.5086	283.924	147.617	228.438	175.508	148.795	0.695478	0.960003	0.519511	0.47105	0.537115	1.61942	0.269932	Cytoskeleton	Cytoskeleton: microtubule	Cytoskeleton: microtubule: tau tubulin kinase	C08F8.6 is an ortholog of human CTD-2116N17.1, TTBK1 (tau tubulin kinase 1), and TTBK2\; is predicted to have ATP binding activity and protein serine\/threonine kinase activity.	Predicted to enable protein serine/threonine kinase activity. Predicted to be involved in peptidyl-serine phosphorylation and signal transduction. Predicted to be located in nucleus. Human ortholog(s) of this gene implicated in spinocerebellar ataxia type 11. Is an ortholog of human TTBK1 (tau tubulin kinase 1) and TTBK2 (tau tubulin kinase 2).	0
WBGene00015629	5.77145	3.67919	53.5706	58.1522	60.4689	66.303	41.3242	1.56703	0.900901	2.89894	0.0886381	0.134863	2.96295	0.870108	Cytoskeleton	Cytoskeleton: microtubule	Cytoskeleton: microtubule: tau tubulin kinase	C09B9.4 is an ortholog of human CTD-2116N17.1, TTBK1 (tau tubulin kinase 1), and TTBK2\; is predicted to have ATP binding activity and protein kinase activity.	Predicted to enable protein serine/threonine kinase activity. Predicted to be involved in peptidyl-serine phosphorylation and signal transduction. Predicted to be located in nucleus.	0
WBGene00015634	4.80954	9.81116	58.9277	70.8264	95.7425	86.5839	54.4502	1.79748	0.827406	4.46861	0.0345231	0.0613869	3.47613	1.21192	Cytoskeleton	Cytoskeleton: microtubule	Cytoskeleton: microtubule: tau tubulin kinase	C09D4.3 is an ortholog of human CTD-2116N17.1, TTBK1 (tau tubulin kinase 1), and TTBK2\; is predicted to have ATP binding activity and protein kinase activity.	Predicted to enable protein serine/threonine kinase activity. Predicted to be involved in peptidyl-serine phosphorylation and signal transduction. Predicted to be located in nucleus.	0
WBGene00007563	0.961908	11.0376	28.1246	32.0583	62.1486	84.2438	36.4291	2.17471	0.899632	5.44184	0.01966	0.0380993	4.51496	1.41908	Cytoskeleton	Cytoskeleton: microtubule	Cytoskeleton: microtubule: tau tubulin kinase	C14A4.13 is an ortholog of human CTD-2116N17.1, TTBK1 (tau tubulin kinase 1), and TTBK2\; is predicted to have ATP binding activity and protein kinase activity.	Predicted to enable protein serine/threonine kinase activity. Predicted to be involved in peptidyl-serine phosphorylation and signal transduction. Predicted to be located in nucleus.	0
WBGene00007777	8.65718	34.3391	170.087	124.505	157.051	156.007	108.441	1.04306	0.849716	1.47468	0.224608	0.291852	2.0606	0.534837	Cytoskeleton	Cytoskeleton: microtubule	Cytoskeleton: microtubule: tau tubulin kinase	C27D8.1 is an ortholog of human CTD-2116N17.1, TTBK1 (tau tubulin kinase 1), and TTBK2\; is predicted to have ATP binding activity and protein kinase activity.	Predicted to enable protein serine/threonine kinase activity. Predicted to be involved in peptidyl-serine phosphorylation and signal transduction. Predicted to be located in nucleus. Human ortholog(s) of this gene implicated in spinocerebellar ataxia type 11. Is an ortholog of human TTBK1 (tau tubulin kinase 1) and TTBK2 (tau tubulin kinase 2).	0
WBGene00016388	1.92382	8.58477	33.4816	71.572	48.7111	68.6431	38.8194	2.12602	0.841289	5.96898	0.0145597	0.0294876	4.36511	1.53036	Cytoskeleton	Cytoskeleton: microtubule	Cytoskeleton: microtubule: tau tubulin kinase	C34B2.3 is an ortholog of human CTD-2116N17.1, TTBK1 (tau tubulin kinase 1), and TTBK2\; is predicted to have ATP binding activity and protein kinase activity.	Predicted to enable protein serine/threonine kinase activity. Predicted to be involved in peptidyl-serine phosphorylation and signal transduction. Predicted to be located in nucleus.	0
WBGene00016513	25.9715	15.9431	13.3927	47.7147	52.0705	32.7615	31.309	1.24542	0.549889	5.09238	0.0240312	0.045309	2.37088	1.34382	Cytoskeleton	Cytoskeleton: microtubule	Cytoskeleton: microtubule: tau tubulin kinase	C38C3.4 is an ortholog of human CTD-2116N17.1, TTBK1 (tau tubulin kinase 1), and TTBK2\; is predicted to have ATP binding activity and protein kinase activity.	Predicted to enable protein serine/threonine kinase activity. Predicted to be involved in peptidyl-serine phosphorylation and signal transduction. Predicted to be located in nucleus. Human ortholog(s) of this gene implicated in spinocerebellar ataxia type 11. Is an ortholog of human TTBK1 (tau tubulin kinase 1) and TTBK2 (tau tubulin kinase 2).	0
WBGene00016541	23.0858	45.3766	279.906	257.212	209.122	163.027	162.955	0.856575	0.807035	1.1099	0.292104	0.361657	1.81073	0.441703	Cytoskeleton	Cytoskeleton: microtubule	Cytoskeleton: microtubule: tau tubulin kinase	C39H7.1 is an ortholog of human CTD-2116N17.1, TTBK1 (tau tubulin kinase 1), and TTBK2\; is predicted to have ATP binding activity and protein serine\/threonine kinase activity.	Predicted to enable protein serine/threonine kinase activity. Predicted to be involved in peptidyl-serine phosphorylation and signal transduction. Predicted to be located in nucleus. Human ortholog(s) of this gene implicated in spinocerebellar ataxia type 11. Is an ortholog of human TTBK1 (tau tubulin kinase 1) and TTBK2 (tau tubulin kinase 2).	ttbk-8.2
WBGene00016765	4.80954	8.58477	20.089	25.3484	23.5157	43.682	21.0049	1.4923	0.729654	4.07681	0.0434757	0.0747375	2.81337	1.12646	Cytoskeleton	Cytoskeleton: microtubule	Cytoskeleton: microtubule: tau tubulin kinase	C49C8.1 is an ortholog of human CTD-2116N17.1, TTBK1 (tau tubulin kinase 1), and TTBK2\; is predicted to have ATP binding activity and protein kinase activity.	Predicted to enable protein serine/threonine kinase activity. Predicted to be involved in peptidyl-serine phosphorylation and signal transduction. Predicted to be located in nucleus.	0
WBGene00008235	3.84763	3.67919	44.1957	47.7147	25.1954	33.5415	26.3624	1.05763	0.961551	1.18371	0.276603	0.346105	2.08151	0.460793	Cytoskeleton	Cytoskeleton: microtubule	Cytoskeleton: microtubule: tau tubulin kinase	C50F4.10 is an ortholog of human CTD-2116N17.1, TTBK1 (tau tubulin kinase 1), and TTBK2\; is predicted to have ATP binding activity and protein kinase activity.	Predicted to enable protein serine/threonine kinase activity. Predicted to be involved in peptidyl-serine phosphorylation and signal transduction. Predicted to be located in nucleus.	0
WBGene00016946	2.88573	11.0376	26.7853	37.2771	40.3126	56.9426	29.2068	1.74991	0.766727	4.98927	0.025505	0.0476889	3.36338	1.32158	Cytoskeleton	Cytoskeleton: microtubule	Cytoskeleton: microtubule: tau tubulin kinase	C55B7.10 is an ortholog of human CTD-2116N17.1, TTBK1 (tau tubulin kinase 1), and TTBK2\; is predicted to have ATP binding activity and protein kinase activity.	Predicted to enable protein serine/threonine kinase activity. Predicted to be involved in peptidyl-serine phosphorylation and signal transduction. Predicted to be located in nucleus.	0
WBGene00016963	1.92382	4.90558	53.5706	49.9513	62.9885	57.7226	38.5104	1.51255	0.991132	2.2346	0.134951	0.191053	2.85313	0.718846	Cytoskeleton	Cytoskeleton: microtubule	Cytoskeleton: microtubule: tau tubulin kinase	C56C10.6 is an ortholog of human TTBK1 (tau tubulin kinase 1) and TTBK2\; is predicted to have ATP binding activity and protein kinase activity\; human orthologs of this gene are implicated in spinocerebellar ataxia type 11.	Predicted to enable protein serine/threonine kinase activity. Predicted to be involved in peptidyl-serine phosphorylation and signal transduction. Predicted to be located in nucleus. Human ortholog(s) of this gene implicated in spinocerebellar ataxia type 11. Is an ortholog of human TTBK1 (tau tubulin kinase 1) and TTBK2 (tau tubulin kinase 2).	0
WBGene00017050	0	1.2264	14.7319	16.4019	23.5157	33.5415	14.9029	2.2429	1.16863	3.44218	0.0635518	0.102223	4.73347	0.990451	Cytoskeleton	Cytoskeleton: microtubule	Cytoskeleton: microtubule: tau tubulin kinase	D2024.1 is an ortholog of human CTD-2116N17.1, TTBK1 (tau tubulin kinase 1), and TTBK2\; is predicted to have ATP binding activity and protein kinase activity.	Predicted to enable protein serine/threonine kinase activity. Predicted to be involved in peptidyl-serine phosphorylation and signal transduction. Predicted to be located in nucleus.	0
WBGene00008423	1.92382	9.81116	52.2313	29.8217	38.6329	24.1811	26.1003	0.547124	0.973777	0.312807	0.575963	0.635596	1.46117	0.196819	Cytoskeleton	Cytoskeleton: microtubule	Cytoskeleton: microtubule: tau tubulin kinase	D2045.5 is an ortholog of human TTBK1 (tau tubulin kinase 1) and TTBK2\; is predicted to have ATP binding activity and protein serine\/threonine kinase activity\; human orthologs of this gene are implicated in spinocerebellar ataxia type 11.	Predicted to enable protein serine/threonine kinase activity. Predicted to be involved in peptidyl-serine phosphorylation and signal transduction. Predicted to be located in nucleus. Human ortholog(s) of this gene implicated in spinocerebellar ataxia type 11. Is an ortholog of human TTBK1 (tau tubulin kinase 1) and TTBK2 (tau tubulin kinase 2).	0
WBGene00008662	0	0	9.37486	11.1831	11.7578	17.9408	8.37611	2.17624	1.38025	2.34459	0.125718	0.180442	4.51973	0.743662	Cytoskeleton	Cytoskeleton: microtubule	Cytoskeleton: microtubule: tau tubulin kinase	F10G8.2 is an ortholog of human CTD-2116N17.1, TTBK1 (tau tubulin kinase 1), and TTBK2\; human TTBK2 exhibits kinesin binding activity and protein serine\/threonine kinase activity.	Enriched in M1 neuron; anterior ganglion (post); germ line; hyp3; and in male based on RNA-seq and single-cell RNA-seq studies. Is affected by several genes including daf-16; daf-2; and skn-1 based on microarray; tiling array; and RNA-seq studies. Is affected by thirteen chemicals including manganese chloride; D-glucose; and Psoralens based on RNA-seq and microarray studies.	0
WBGene00008831	9.61908	12.264	12.0534	32.8038	37.7931	14.8207	19.8923	1.33665	0.662519	4.02152	0.0449232	0.0768408	2.52564	1.11441	Cytoskeleton	Cytoskeleton: microtubule	Cytoskeleton: microtubule: tau tubulin kinase	F14H3.12 is enriched in the intestine based on tiling array and RNA-seq studies\; is affected by several genes including daf-2, age-1, and dpy-10 based on RNA-seq and microarray studies\; is affected by nine chemicals including Rotenone, levamisole, and Alovudine based on RNA-seq and microarray studies\; is predicted to encode a protein with the following domains: Kinase associated domain 1 (KA1)…	Predicted to enable ATP binding activity and protein serine/threonine kinase activity. Predicted to be involved in phosphorylation.	0
WBGene00017714	6.73336	6.13198	0	10.4376	0.839846	2.34011	4.41381	0.070823	1.49761	0.00253624	0.959835	0.967517	1.05032	0.0143414	Cytoskeleton	Cytoskeleton: microtubule	Cytoskeleton: microtubule: tau tubulin kinase	F22F1.2 is an ortholog of human CTD-2116N17.1, TTBK1 (tau tubulin kinase 1), and TTBK2\; is predicted to have ATP binding activity and protein serine\/threonine kinase activity.	Predicted to enable protein serine/threonine kinase activity. Predicted to be involved in peptidyl-serine phosphorylation and signal transduction. Predicted to be located in nucleus.	0
WBGene00017802	0	6.13198	37.4994	38.7682	52.9103	43.682	29.832	1.64973	1.09722	2.15505	0.142102	0.199335	3.13776	0.700417	Cytoskeleton	Cytoskeleton: microtubule	Cytoskeleton: microtubule: tau tubulin kinase	F26A1.3 is predicted to have ATP binding activity and protein kinase activity.	Predicted to enable protein serine/threonine kinase activity. Predicted to be involved in peptidyl-serine phosphorylation and signal transduction. Predicted to be located in nucleus.	0
WBGene00017803	0.961908	8.58477	25.446	23.1118	50.3908	49.1422	26.2729	1.83326	0.920001	3.77131	0.0521388	0.0868576	3.56342	1.06119	Cytoskeleton	Cytoskeleton: microtubule	Cytoskeleton: microtubule: tau tubulin kinase	F26A1.4 is an ortholog of human CTD-2116N17.1, TTBK1 (tau tubulin kinase 1), and TTBK2\; is predicted to have ATP binding activity and protein kinase activity.	Predicted to enable ATP binding activity and protein kinase activity. Predicted to be involved in protein phosphorylation.	0
WBGene00018004	1.92382	4.90558	22.7675	55.9156	41.9923	32.7615	26.711	2.1745	0.849315	6.1644	0.0130346	0.0268012	4.5143	1.57185	Cytoskeleton	Cytoskeleton: microtubule	Cytoskeleton: microtubule: tau tubulin kinase	F33D11.7 is an ortholog of human CTD-2116N17.1, TTBK1 (tau tubulin kinase 1), and TTBK2\; is predicted to have ATP binding activity and protein kinase activity.	Predicted to enable protein serine/threonine kinase activity. Predicted to be involved in peptidyl-serine phosphorylation and signal transduction. Predicted to be located in nucleus.	0
WBGene00009402	3.84763	4.90558	28.1246	17.893	49.5509	42.1219	24.4073	1.59214	0.875769	3.17827	0.0746239	0.117027	3.01496	0.931715	Cytoskeleton	Cytoskeleton: microtubule	Cytoskeleton: microtubule: tau tubulin kinase	F35C11.3 is an ortholog of human TTBK1 (tau tubulin kinase 1) and TTBK2\; is predicted to have ATP binding activity and protein kinase activity\; human orthologs of this gene are implicated in spinocerebellar ataxia type 11.	Predicted to enable protein serine/threonine kinase activity. Predicted to be involved in peptidyl-serine phosphorylation and signal transduction. Predicted to be located in nucleus. Human ortholog(s) of this gene implicated in spinocerebellar ataxia type 11. Is an ortholog of human TTBK1 (tau tubulin kinase 1) and TTBK2 (tau tubulin kinase 2).	0
WBGene00018123	0	0	22.7675	92.4471	39.4728	17.1608	28.6414	2.73364	1.37104	3.54705	0.0596515	0.0969875	6.65132	1.01328	Cytoskeleton	Cytoskeleton: microtubule	Cytoskeleton: microtubule: tau tubulin kinase	F36H12.9 is an ortholog of human CTD-2116N17.1, TTBK1 (tau tubulin kinase 1), and TTBK2\; is predicted to have ATP binding activity and protein kinase activity.	Predicted to enable protein serine/threonine kinase activity. Predicted to be involved in peptidyl-serine phosphorylation and signal transduction. Predicted to be located in nucleus. Human ortholog(s) of this gene implicated in spinocerebellar ataxia type 11. Is an ortholog of human TTBK1 (tau tubulin kinase 1) and TTBK2 (tau tubulin kinase 2).	0
WBGene00018178	0.961908	4.90558	42.8565	26.8395	31.9142	39.7818	24.5432	1.03173	1.05472	0.936196	0.333258	0.402568	2.04447	0.395161	Cytoskeleton	Cytoskeleton: microtubule	Cytoskeleton: microtubule: tau tubulin kinase	F38E1.3 is an ortholog of human CTD-2116N17.1, TTBK1 (tau tubulin kinase 1), and TTBK2\; is predicted to have ATP binding activity and protein kinase activity.	Predicted to enable protein serine/threonine kinase activity. Predicted to be involved in peptidyl-serine phosphorylation and signal transduction. Predicted to be located in nucleus.	0
WBGene00018203	23.0858	13.4904	26.7853	6.70987	0.839846	1.56007	12.0785	-2.78008	0.943564	8.28709	0.00399279	0.00986075	0.145584	2.00609	Cytoskeleton	Cytoskeleton: microtubule	Cytoskeleton: microtubule: tau tubulin kinase	F39F10.3 is an ortholog of human CTD-2116N17.1, TTBK1 (tau tubulin kinase 1), and TTBK2\; is predicted to have ATP binding activity and protein serine\/threonine kinase activity.	Predicted to enable protein serine/threonine kinase activity. Predicted to be involved in peptidyl-serine phosphorylation and signal transduction. Predicted to be located in nucleus.	0
WBGene00018301	1.92382	15.9431	40.178	51.4424	51.2306	31.2014	31.9865	1.22163	0.870211	1.91751	0.166131	0.227106	2.3321	0.643771	Cytoskeleton	Cytoskeleton: microtubule	Cytoskeleton: microtubule: tau tubulin kinase	F41G3.5 is predicted to have ATP binding activity and protein kinase activity.	Predicted to enable protein serine/threonine kinase activity. Predicted to be involved in peptidyl-serine phosphorylation and signal transduction. Predicted to be located in nucleus.	0
WBGene00018745	3.84763	9.81116	30.8031	24.6029	30.2345	36.6617	22.6601	1.06282	0.795496	1.74937	0.185956	0.249496	2.08901	0.602936	Cytoskeleton	Cytoskeleton: microtubule	Cytoskeleton: microtubule: tau tubulin kinase	F53C3.1 is an ortholog of human CTD-2116N17.1, TTBK1 (tau tubulin kinase 1), and TTBK2\; is predicted to have ATP binding activity and protein kinase activity.	Predicted to enable protein serine/threonine kinase activity. Predicted to be involved in peptidyl-serine phosphorylation and signal transduction. Predicted to be located in nucleus. Human ortholog(s) of this gene implicated in spinocerebellar ataxia type 11. Is an ortholog of human TTBK1 (tau tubulin kinase 1) and TTBK2 (tau tubulin kinase 2).	0
WBGene00018839	0	2.45279	34.8209	26.8395	46.1915	35.1016	24.2344	1.55336	1.20088	1.602	0.20562	0.270823	2.935	0.567314	Cytoskeleton	Cytoskeleton: microtubule	Cytoskeleton: microtubule: tau tubulin kinase	F54H5.2 is an ortholog of human TTBK1 (tau tubulin kinase 1) and TTBK2\; is predicted to have ATP binding activity and protein kinase activity\; human orthologs of this gene are implicated in spinocerebellar ataxia type 11.	Predicted to enable protein serine/threonine kinase activity. Predicted to be involved in peptidyl-serine phosphorylation and signal transduction. Predicted to be located in nucleus. Human ortholog(s) of this gene implicated in spinocerebellar ataxia type 11. Is an ortholog of human TTBK1 (tau tubulin kinase 1) and TTBK2 (tau tubulin kinase 2).	0
WBGene00019086	4.80954	13.4904	44.1957	76.0452	86.5041	78.7836	50.6381	1.96807	0.732373	6.80513	0.00908963	0.0197254	3.91245	1.70497	Cytoskeleton	Cytoskeleton: microtubule	Cytoskeleton: microtubule: tau tubulin kinase	F59A6.4 is an ortholog of human CTD-2116N17.1, TTBK1 (tau tubulin kinase 1), and TTBK2\; is predicted to have ATP binding activity and protein kinase activity.	Predicted to enable protein serine/threonine kinase activity. Predicted to be involved in peptidyl-serine phosphorylation and signal transduction. Predicted to be located in nucleus.	0
WBGene00010366	3.84763	28.2071	151.337	98.4115	135.215	117.785	89.1339	0.943235	0.9403	0.988209	0.320181	0.389313	1.92284	0.409701	Cytoskeleton	Cytoskeleton: microtubule	Cytoskeleton: microtubule: tau tubulin kinase	H05L14.1 is an ortholog of human CTD-2116N17.1, TTBK1 (tau tubulin kinase 1), and TTBK2\; is predicted to have ATP binding activity and protein kinase activity.	Predicted to enable protein serine/threonine kinase activity. Predicted to be involved in peptidyl-serine phosphorylation and signal transduction. Predicted to be located in nucleus.	0
WBGene00019459	0.961908	2.45279	26.7853	31.3127	31.9142	32.7615	21.0314	1.69424	1.0268	2.59927	0.106913	0.157428	3.23606	0.802919	Cytoskeleton	Cytoskeleton: microtubule	Cytoskeleton: microtubule: tau tubulin kinase	K06H7.8 is an ortholog of human TTBK1 (tau tubulin kinase 1) and TTBK2\; is predicted to have ATP binding activity and protein serine\/threonine kinase activity\; is expressed in the nervous system\; human orthologs of this gene are implicated in spinocerebellar ataxia type 11.	Predicted to enable protein serine/threonine kinase activity. Predicted to be involved in peptidyl-serine phosphorylation and signal transduction. Predicted to be located in nucleus. Human ortholog(s) of this gene implicated in spinocerebellar ataxia type 11. Is an ortholog of human TTBK1 (tau tubulin kinase 1) and TTBK2 (tau tubulin kinase 2).	0
WBGene00019561	9.61908	26.9807	100.445	138.671	102.461	103.745	80.3202	1.34029	0.754435	3.05314	0.0805814	0.124794	2.53203	0.903805	Cytoskeleton	Cytoskeleton: microtubule	Cytoskeleton: microtubule: tau tubulin kinase	K09C6.7 is an ortholog of human CTD-2116N17.1, TTBK1 (tau tubulin kinase 1), and TTBK2\; human TTBK2 exhibits kinesin binding activity and protein serine\/threonine kinase activity.	Predicted to enable protein serine/threonine kinase activity. Predicted to be involved in several processes, including peptidyl-serine phosphorylation; positive regulation of canonical Wnt signaling pathway; and positive regulation of proteasomal ubiquitin-dependent protein catabolic process. Predicted to be located in nucleus.	0
WBGene00019562	0.961908	1.2264	21.4282	25.3484	40.3126	47.5821	22.81	2.29308	1.04018	4.51303	0.0336377	0.0601273	4.90101	1.22093	Cytoskeleton	Cytoskeleton: microtubule	Cytoskeleton: microtubule: tau tubulin kinase	K09C6.8 is an ortholog of human CTD-2116N17.1, TTBK1 (tau tubulin kinase 1), and TTBK2\; human TTBK2 exhibits kinesin binding activity and protein serine\/threonine kinase activity.	Predicted to enable protein serine/threonine kinase activity. Predicted to be involved in several processes, including peptidyl-serine phosphorylation; positive regulation of canonical Wnt signaling pathway; and positive regulation of proteasomal ubiquitin-dependent protein catabolic process. Predicted to be located in nucleus.	0
WBGene00019642	2.88573	7.35837	48.2135	70.8264	97.4221	87.3639	52.345	2.14568	0.867006	5.6886	0.0170755	0.0337975	4.42502	1.47111	Cytoskeleton	Cytoskeleton: microtubule	Cytoskeleton: microtubule: tau tubulin kinase	K11C4.1 is an ortholog of human CTD-2116N17.1, TTBK1 (tau tubulin kinase 1), and TTBK2\; is predicted to have ATP binding activity and protein kinase activity.	Predicted to enable protein serine/threonine kinase activity. Predicted to be involved in peptidyl-serine phosphorylation and signal transduction. Predicted to be located in nucleus. Human ortholog(s) of this gene implicated in spinocerebellar ataxia type 11. Is an ortholog of human TTBK1 (tau tubulin kinase 1) and TTBK2 (tau tubulin kinase 2).	0
WBGene00019769	148.134	185.186	120.534	102.139	140.254	91.2641	131.252	-0.445106	0.385734	1.3274	0.249268	0.317875	0.73453	0.497744	Cytoskeleton	Cytoskeleton: microtubule	Cytoskeleton: microtubule: tau tubulin kinase	M04F3.3 is an ortholog of human CTD-2116N17.1, TTBK1 (tau tubulin kinase 1), and TTBK2\; is predicted to have ATP binding activity and protein kinase activity.	Predicted to enable protein serine/threonine kinase activity. Predicted to be involved in peptidyl-serine phosphorylation and signal transduction. Predicted to be located in nucleus.	kin-35
WBGene00010874	0	15.9431	54.9099	65.6077	79.7854	52.2624	44.7514	1.49018	1.06467	1.88058	0.170268	0.231938	2.80923	0.634629	Cytoskeleton	Cytoskeleton: microtubule	Cytoskeleton: microtubule: tau tubulin kinase	M05D6.1 is an ortholog of human TTBK1 (tau tubulin kinase 1) and TTBK2\; is predicted to have ATP binding activity and protein kinase activity\; human orthologs of this gene are implicated in spinocerebellar ataxia type 11.	Predicted to enable protein serine/threonine kinase activity. Predicted to be involved in peptidyl-serine phosphorylation and signal transduction. Predicted to be located in nucleus. Human ortholog(s) of this gene implicated in spinocerebellar ataxia type 11. Is an ortholog of human TTBK1 (tau tubulin kinase 1) and TTBK2 (tau tubulin kinase 2).	0
WBGene00010883	0	4.90558	25.446	32.8038	20.9962	37.4417	20.2655	1.61143	1.10064	2.0518	0.152026	0.210783	3.05555	0.676165	Cytoskeleton	Cytoskeleton: microtubule	Cytoskeleton: microtubule: tau tubulin kinase	M7.7 is an ortholog of human CTD-2116N17.1, TTBK1 (tau tubulin kinase 1), and TTBK2\; is predicted to have ATP binding activity and protein kinase activity.	Predicted to enable protein serine/threonine kinase activity. Predicted to be involved in peptidyl-serine phosphorylation and signal transduction. Predicted to be located in nucleus.	0
WBGene00011191	4.80954	9.81116	30.8031	52.1879	73.0666	77.2235	41.317	2.18094	0.702003	9.07051	0.00259765	0.00685052	4.5345	2.16428	Cytoskeleton	Cytoskeleton: microtubule	Cytoskeleton: microtubule: tau tubulin kinase	R10D12.10 is an ortholog of human CTD-2116N17.1, TTBK1 (tau tubulin kinase 1), and TTBK2\; is predicted to have ATP binding activity and protein kinase activity.	Predicted to enable protein serine/threonine kinase activity. Predicted to be involved in peptidyl-serine phosphorylation and signal transduction. Predicted to be located in nucleus.	0
WBGene00020071	13.4667	26.9807	119.195	64.1166	107.5	102.185	72.2406	0.785212	0.76421	1.04185	0.307391	0.376713	1.72335	0.42399	Cytoskeleton	Cytoskeleton: microtubule	Cytoskeleton: microtubule: tau tubulin kinase	R13H9.5 is an ortholog of human CTD-2116N17.1, TTBK1 (tau tubulin kinase 1), and TTBK2\; is predicted to have ATP binding activity and protein kinase activity.	Predicted to enable protein serine/threonine kinase activity. Predicted to be involved in peptidyl-serine phosphorylation and signal transduction. Predicted to be located in nucleus. Human ortholog(s) of this gene implicated in spinocerebellar ataxia type 11. Is an ortholog of human TTBK1 (tau tubulin kinase 1) and TTBK2 (tau tubulin kinase 2).	ttbk-2.2
WBGene00020072	7.69527	33.1127	117.855	102.139	177.208	133.386	95.2327	1.38608	0.804759	2.86181	0.0907055	0.137439	2.61367	0.861891	Cytoskeleton	Cytoskeleton: microtubule	Cytoskeleton: microtubule: tau tubulin kinase	R13H9.6 is an ortholog of human CTD-2116N17.1, TTBK1 (tau tubulin kinase 1), and TTBK2\; is predicted to have ATP binding activity and protein kinase activity.	Predicted to enable protein serine/threonine kinase activity. Predicted to be involved in peptidyl-serine phosphorylation and signal transduction. Predicted to be located in nucleus. Human ortholog(s) of this gene implicated in spinocerebellar ataxia type 11. Is an ortholog of human TTBK1 (tau tubulin kinase 1) and TTBK2 (tau tubulin kinase 2).	0
WBGene00004960	54.8288	53.9614	79.0166	87.2284	121.778	104.525	83.5563	0.742706	0.398207	3.45147	0.0631957	0.10174	1.67331	0.992507	Cytoskeleton	Cytoskeleton: microtubule	Cytoskeleton: microtubule: tau tubulin kinase	spe-6 is an ortholog of human CTD-2116N17.1, TTBK1 (tau tubulin kinase 1), and TTBK2\; is predicted to have ATP binding activity and protein serine\/threonine kinase activity\; is involved in male meiosis chromosome separation, regulation of cellular protein localization, and spermatogenesis\; is expressed in the sperm.	Predicted to enable protein serine/threonine kinase activity. Involved in male meiosis chromosome separation; regulation of protein localization; and spermatid differentiation. Predicted to be located in nucleus. Expressed in sperm.	spe-6
WBGene00020223	9.61908	39.2447	151.337	168.492	174.688	190.329	122.285	1.41986	0.794948	3.07199	0.0796521	0.123549	2.6756	0.90816	Cytoskeleton	Cytoskeleton: microtubule	Cytoskeleton: microtubule: tau tubulin kinase	T05A7.6 is an ortholog of human CTD-2116N17.1, TTBK1 (tau tubulin kinase 1), and TTBK2\; is predicted to have ATP binding activity and protein kinase activity.	Predicted to enable protein serine/threonine kinase activity. Predicted to be involved in peptidyl-serine phosphorylation and signal transduction. Predicted to be located in nucleus.	0
WBGene00011466	5.77145	8.58477	85.713	71.572	96.5823	90.4841	59.7846	1.37944	0.901351	2.26051	0.132711	0.188523	2.60167	0.724635	Cytoskeleton	Cytoskeleton: microtubule	Cytoskeleton: microtubule: tau tubulin kinase	T05C12.1 is an ortholog of human CTD-2116N17.1, TTBK1 (tau tubulin kinase 1), and TTBK2\; is predicted to have ATP binding activity and protein kinase activity.	Predicted to enable protein serine/threonine kinase activity. Predicted to be involved in peptidyl-serine phosphorylation and signal transduction. Predicted to be located in nucleus.	0
WBGene00020381	0.961908	3.67919	0	3.72771	18.4766	13.2606	6.68434	2.93195	1.30361	5.00085	0.0253349	0.0474045	7.63142	1.32418	Cytoskeleton	Cytoskeleton: microtubule	Cytoskeleton: microtubule: tau tubulin kinase	T09B4.7 is an ortholog of human CTD-2116N17.1, TTBK1 (tau tubulin kinase 1), and TTBK2\; is predicted to have ATP binding activity and protein kinase activity.	Is affected by several genes including daf-16; daf-2; and daf-12 based on microarray and RNA-seq studies. Is affected by nine chemicals including Mercuric Chloride; D-glucose; and Rifampin based on microarray and RNA-seq studies.	0
WBGene00020435	2.88573	3.67919	48.2135	52.9334	72.2268	90.4841	45.0705	1.99295	0.951116	4.11033	0.0426221	0.0735401	3.98049	1.13348	Cytoskeleton	Cytoskeleton: microtubule	Cytoskeleton: microtubule: tau tubulin kinase	T11F8.4 is an ortholog of human CTD-2116N17.1, TTBK1 (tau tubulin kinase 1), and TTBK2\; is predicted to have ATP binding activity and protein kinase activity.	Predicted to enable protein serine/threonine kinase activity. Predicted to be involved in peptidyl-serine phosphorylation and signal transduction. Predicted to be located in nucleus.	0
WBGene00020531	1.92382	3.67919	38.8387	39.5137	69.7072	70.9832	37.441	2.03886	0.963089	4.19112	0.0406363	0.0707426	4.10922	1.15032	Cytoskeleton	Cytoskeleton: microtubule	Cytoskeleton: microtubule: tau tubulin kinase	T15B12.2 is an ortholog of human CTD-2116N17.1, TTBK1 (tau tubulin kinase 1), and TTBK2\; is predicted to have ATP binding activity and protein serine\/threonine kinase activity.	Predicted to enable protein serine/threonine kinase activity. Predicted to be involved in peptidyl-serine phosphorylation and signal transduction. Predicted to be located in nucleus.	0
WBGene00020580	1.92382	1.2264	37.4994	38.0226	51.2306	43.682	28.9308	1.72741	1.06097	2.51932	0.112459	0.164462	3.31134	0.783933	Cytoskeleton	Cytoskeleton: microtubule	Cytoskeleton: microtubule: tau tubulin kinase	T19D12.5 is an ortholog of human CTD-2116N17.1, TTBK1 (tau tubulin kinase 1), and TTBK2\; is predicted to have ATP binding activity and protein serine\/threonine kinase activity.	Predicted to enable protein serine/threonine kinase activity. Predicted to be involved in peptidyl-serine phosphorylation and signal transduction. Predicted to be located in nucleus. Human ortholog(s) of this gene implicated in spinocerebellar ataxia type 11. Is an ortholog of human TTBK1 (tau tubulin kinase 1) and TTBK2 (tau tubulin kinase 2).	0
WBGene00007049	3.84763	1.2264	10.7141	21.6207	36.1134	46.0221	19.9241	2.74497	0.823576	10.6185	0.00111964	0.00337389	6.70376	2.47187	Cytoskeleton	Cytoskeleton: microtubule	Cytoskeleton: microtubule: tau tubulin kinase	tag-191 is an ortholog of human TTBK1 (tau tubulin kinase 1) and TTBK2\; is predicted to have ATP binding activity and protein kinase activity\; human orthologs of this gene are implicated in spinocerebellar ataxia type 11.	Predicted to enable protein serine/threonine kinase activity. Predicted to be involved in peptidyl-serine phosphorylation and signal transduction. Predicted to be located in nucleus. Human ortholog(s) of this gene implicated in spinocerebellar ataxia type 11. Is an ortholog of human TTBK1 (tau tubulin kinase 1) and TTBK2 (tau tubulin kinase 2).	tag-191
WBGene00018122	3.84763	14.7167	83.0344	84.9917	74.7463	74.8834	56.0367	1.21732	0.889559	1.82026	0.177283	0.239919	2.32515	0.619935	Cytoskeleton	Cytoskeleton: microtubule	Cytoskeleton: microtubule: tau tubulin kinase	ttbk-2 is an ortholog of human CTD-2116N17.1, TTBK1 (tau tubulin kinase 1), and TTBK2\; is predicted to have ATP binding activity and protein kinase activity.	Predicted to enable protein serine/threonine kinase activity. Predicted to be involved in peptidyl-serine phosphorylation and signal transduction. Predicted to be located in nucleus. Human ortholog(s) of this gene implicated in spinocerebellar ataxia type 11. Is an ortholog of human TTBK1 (tau tubulin kinase 1) and TTBK2 (tau tubulin kinase 2).	ttbk-2.1
WBGene00009324	1.92382	4.90558	42.8565	41.7503	42.8321	39.7818	29.0084	1.34101	0.968517	1.85519	0.173181	0.235196	2.53329	0.62857	Cytoskeleton	Cytoskeleton: microtubule	Cytoskeleton: microtubule: tau tubulin kinase	ttbk-3 is an ortholog of human CTD-2116N17.1, TTBK1 (tau tubulin kinase 1), and TTBK2\; is predicted to have ATP binding activity and protein kinase activity\; is expressed in the amphid sensillum, the head, and the nervous system.	Predicted to enable protein serine/threonine kinase activity. Predicted to be involved in peptidyl-serine phosphorylation and signal transduction. Predicted to be located in nucleus. Expressed in neurons.	ttbk-3
WBGene00012169	7.69527	15.9431	103.123	130.47	135.215	113.885	84.3887	1.59082	0.828786	3.51911	0.0606649	0.0983614	3.01221	1.00718	Cytoskeleton	Cytoskeleton: microtubule	Cytoskeleton: microtubule: tau tubulin kinase	ttbk-4 is an ortholog of human TTBK1 (tau tubulin kinase 1) and TTBK2\; is predicted to have ATP binding activity and protein kinase activity\; is expressed in the nervous system\; human orthologs of this gene are implicated in spinocerebellar ataxia type 11.	Predicted to enable protein serine/threonine kinase activity. Predicted to be involved in peptidyl-serine phosphorylation and signal transduction. Predicted to be located in nucleus. Expressed in ASIL; ASIR; amphid neurons; and neurons.	ttbk-4
WBGene00007305	1.92382	6.13198	72.3203	69.3354	73.0666	69.4231	48.7002	1.40847	1.01449	1.85727	0.17294	0.234932	2.65456	0.629057	Cytoskeleton	Cytoskeleton: microtubule	Cytoskeleton: microtubule: tau tubulin kinase	ttbk-5 is an ortholog of human TTBK1 (tau tubulin kinase 1) and TTBK2\; is predicted to have ATP binding activity and protein kinase activity\; is expressed in the nervous system\; human orthologs of this gene are implicated in spinocerebellar ataxia type 11.	Predicted to enable protein serine/threonine kinase activity. Predicted to be involved in peptidyl-serine phosphorylation and signal transduction. Predicted to be located in nucleus. Expressed in ASIL; ASIR; amphid neurons; and neurons.	ttbk-5
WBGene00011283	145.248	147.167	129.909	205.769	200.723	252.731	180.258	0.641732	0.317091	4.07349	0.0435611	0.0748436	1.5602	1.12585	Cytoskeleton	Cytoskeleton: microtubule	Cytoskeleton: microtubule: tau tubulin kinase	ttbk-7 is an ortholog of human TTBK1 (tau tubulin kinase 1) and TTBK2\; is predicted to have ATP binding activity and protein kinase activity\; is expressed in amphid neurons\; human orthologs of this gene are implicated in spinocerebellar ataxia type 11.	Predicted to enable protein serine/threonine kinase activity. Predicted to be involved in peptidyl-serine phosphorylation and signal transduction. Predicted to be located in nucleus. Expressed in amphid neurons. Human ortholog(s) of this gene implicated in spinocerebellar ataxia type 11. Is an ortholog of human TTBK1 (tau tubulin kinase 1) and TTBK2 (tau tubulin kinase 2).	ttbk-7
WBGene00021016	3.84763	6.13198	33.4816	29.8217	40.3126	19.5009	22.1827	1.06365	0.876299	1.44221	0.229782	0.297356	2.09021	0.526724	Cytoskeleton	Cytoskeleton: microtubule	Cytoskeleton: microtubule: tau tubulin kinase	W03G9.5 is an ortholog of human CTD-2116N17.1, TTBK1 (tau tubulin kinase 1), and TTBK2\; is predicted to have ATP binding activity and protein kinase activity.	Predicted to enable protein serine/threonine kinase activity. Predicted to be involved in peptidyl-serine phosphorylation and signal transduction. Predicted to be located in nucleus.	0
WBGene00012307	0.961908	8.58477	21.4282	17.893	30.2345	39.0018	19.684	1.51795	0.92398	2.60379	0.106609	0.157071	2.86385	0.803903	Cytoskeleton	Cytoskeleton: microtubule	Cytoskeleton: microtubule: tau tubulin kinase	W06F12.3 is an ortholog of human CTD-2116N17.1, TTBK1 (tau tubulin kinase 1), and TTBK2\; is predicted to have ATP binding activity and protein serine\/threonine kinase activity.	Predicted to enable protein serine/threonine kinase activity. Predicted to be involved in peptidyl-serine phosphorylation and signal transduction. Predicted to be located in nucleus.	0
WBGene00021109	0	0	18.7497	13.4197	13.4375	42.1219	14.6215	1.90411	1.43726	1.65348	0.198487	0.262977	3.74278	0.580082	Cytoskeleton	Cytoskeleton: microtubule	Cytoskeleton: microtubule: tau tubulin kinase	W09C3.1 is an ortholog of human CTD-2116N17.1, TTBK1 (tau tubulin kinase 1), and TTBK2\; is predicted to have ATP binding activity and protein kinase activity.	Predicted to enable protein serine/threonine kinase activity. Predicted to be involved in peptidyl-serine phosphorylation and signal transduction. Predicted to be located in nucleus.	0
WBGene00012637	9.61908	29.4335	104.463	166.256	131.856	162.247	100.646	1.69022	0.743511	4.91254	0.0266625	0.0494721	3.22707	1.30564	Cytoskeleton	Cytoskeleton: microtubule	Cytoskeleton: microtubule: tau tubulin kinase	Y38H8A.3 is an ortholog of human CTD-2116N17.1, TTBK1 (tau tubulin kinase 1), and TTBK2\; is predicted to have ATP binding activity and protein serine\/threonine kinase activity.	Predicted to enable protein serine/threonine kinase activity. Predicted to be involved in peptidyl-serine phosphorylation and signal transduction. Predicted to be located in nucleus. Human ortholog(s) of this gene implicated in spinocerebellar ataxia type 11. Is an ortholog of human TTBK1 (tau tubulin kinase 1) and TTBK2 (tau tubulin kinase 2).	ttbk-8.1
WBGene00012731	1.92382	13.4904	53.5706	43.9869	56.2697	54.6025	37.3073	1.18001	0.909486	1.63904	0.200457	0.265297	2.26578	0.576267	Cytoskeleton	Cytoskeleton: microtubule	Cytoskeleton: microtubule: tau tubulin kinase	Y39G8C.2 is an ortholog of human CTD-2116N17.1, TTBK1 (tau tubulin kinase 1), and TTBK2\; is predicted to have ATP binding activity and protein kinase activity.	Predicted to enable protein serine/threonine kinase activity. Predicted to be involved in peptidyl-serine phosphorylation and signal transduction. Predicted to be located in nucleus. Human ortholog(s) of this gene implicated in spinocerebellar ataxia type 11. Is an ortholog of human TTBK1 (tau tubulin kinase 1) and TTBK2 (tau tubulin kinase 2).	0
WBGene00021639	1.92382	17.1695	136.605	67.0987	101.621	81.1237	67.5904	0.687335	1.03923	0.432843	0.510597	0.57379	1.61031	0.241247	Cytoskeleton	Cytoskeleton: microtubule	Cytoskeleton: microtubule: tau tubulin kinase	Y47G6A.13 is an ortholog of human TTBK1 (tau tubulin kinase 1) and TTBK2\; is predicted to have ATP binding activity and protein kinase activity\; human orthologs of this gene are implicated in spinocerebellar ataxia type 11.	Predicted to enable protein serine/threonine kinase activity. Predicted to be involved in peptidyl-serine phosphorylation and signal transduction. Predicted to be located in nucleus.	0
WBGene00022032	6.73336	12.264	92.4093	43.2414	99.1018	78.7836	55.4222	0.99718	0.895229	1.21597	0.270153	0.339541	1.9961	0.469108	Cytoskeleton	Cytoskeleton: microtubule	Cytoskeleton: microtubule: tau tubulin kinase	Y65B4A.9 is an ortholog of human CTD-2116N17.1, TTBK1 (tau tubulin kinase 1), and TTBK2\; is predicted to have ATP binding activity and protein kinase activity.	Predicted to enable protein serine/threonine kinase activity. Predicted to be involved in peptidyl-serine phosphorylation and signal transduction. Predicted to be located in nucleus.	0
WBGene00022102	0	2.45279	20.089	17.1475	36.9532	30.4214	17.844	1.93582	1.14314	2.70644	0.0999439	0.148752	3.82597	0.827538	Cytoskeleton	Cytoskeleton: microtubule	Cytoskeleton: microtubule: tau tubulin kinase	Y69F12A.1 is an ortholog of human CTD-2116N17.1, TTBK1 (tau tubulin kinase 1), and TTBK2\; is predicted to have ATP binding activity and protein kinase activity.	Predicted to enable protein serine/threonine kinase activity. Predicted to be involved in peptidyl-serine phosphorylation and signal transduction. Predicted to be located in nucleus. Human ortholog(s) of this gene implicated in spinocerebellar ataxia type 11. Is an ortholog of human TTBK1 (tau tubulin kinase 1) and TTBK2 (tau tubulin kinase 2).	0
WBGene00022108	4.80954	15.9431	73.6596	64.8621	83.9846	75.6634	53.1537	1.2608	0.836236	2.2063	0.137448	0.194065	2.39628	0.712052	Cytoskeleton	Cytoskeleton: microtubule	Cytoskeleton: microtubule: tau tubulin kinase	Y71F9AL.2 is an ortholog of human CTD-2116N17.1, TTBK1 (tau tubulin kinase 1), and TTBK2\; is predicted to have ATP binding activity and protein kinase activity.	Predicted to enable protein serine/threonine kinase activity. Predicted to be involved in peptidyl-serine phosphorylation and signal transduction. Predicted to be located in nucleus.	0
WBGene00022632	0	1.2264	24.1068	37.2771	24.3555	21.0609	18.0045	1.73104	1.23379	1.87179	0.17127	0.233122	3.31967	0.632417	Cytoskeleton	Cytoskeleton: microtubule	Cytoskeleton: microtubule: tau tubulin kinase	ZC581.2 is an ortholog of human CTD-2116N17.1, TTBK1 (tau tubulin kinase 1), and TTBK2\; is predicted to have ATP binding activity and protein serine\/threonine kinase activity.	Predicted to enable protein serine/threonine kinase activity. Predicted to be involved in peptidyl-serine phosphorylation and signal transduction. Predicted to be located in nucleus.	0
WBGene00022705	11.5429	62.5462	211.604	139.416	209.122	183.308	136.257	0.900343	0.814001	1.20347	0.272629	0.342272	1.86651	0.465628	Cytoskeleton	Cytoskeleton: microtubule	Cytoskeleton: microtubule: tau tubulin kinase	ZK354.2 is an ortholog of human CTD-2116N17.1, TTBK1 (tau tubulin kinase 1), and TTBK2\; is predicted to have ATP binding activity and protein kinase activity.	Predicted to enable protein serine/threonine kinase activity. Predicted to be involved in peptidyl-serine phosphorylation and signal transduction. Predicted to be located in nucleus.	0
WBGene00022707	2.88573	20.8487	125.891	70.0809	131.016	104.525	75.8745	1.03612	0.972628	1.11066	0.291939	0.361482	2.05071	0.441913	Cytoskeleton	Cytoskeleton: microtubule	Cytoskeleton: microtubule: tau tubulin kinase	ZK354.6 is an ortholog of human CTD-2116N17.1, TTBK1 (tau tubulin kinase 1), and TTBK2\; is predicted to have ATP binding activity and protein serine\/threonine kinase activity.	Predicted to enable protein serine/threonine kinase activity. Predicted to be involved in peptidyl-serine phosphorylation and signal transduction. Predicted to be located in nucleus.	0
WBGene00013978	4.80954	12.264	33.4816	16.4019	25.1954	31.9814	20.689	0.559068	0.80042	0.483234	0.486961	0.551787	1.47332	0.258229	Cytoskeleton	Cytoskeleton: microtubule	Cytoskeleton: microtubule: tau tubulin kinase	ZK507.1 is an ortholog of human CTD-2116N17.1, TTBK1 (tau tubulin kinase 1), and TTBK2\; is predicted to have ATP binding activity and protein serine\/threonine kinase activity.	Predicted to enable protein serine/threonine kinase activity. Predicted to be involved in peptidyl-serine phosphorylation and signal transduction. Predicted to be located in nucleus.	0
WBGene00013979	4.80954	13.4904	26.7853	29.8217	47.0314	41.3419	27.2133	1.41267	0.702162	3.9358	0.0472685	0.0801143	2.6623	1.09629	Cytoskeleton	Cytoskeleton: microtubule	Cytoskeleton: microtubule: tau tubulin kinase	ZK507.3 is an ortholog of human CTD-2116N17.1, TTBK1 (tau tubulin kinase 1), and TTBK2\; is predicted to have ATP binding activity and protein serine\/threonine kinase activity.	Enriched in male based on RNA-seq studies. Is affected by several genes including daf-2; dpy-10; and eat-2 based on microarray; tiling array; and RNA-seq studies. Is affected by eleven chemicals including methylmercuric chloride; manganese chloride; and D-glucose based on microarray and RNA-seq studies.	0
WBGene00014007	4.80954	14.7167	56.2491	76.0452	68.0275	66.303	47.6919	1.48796	0.786587	3.44339	0.0635051	0.102158	2.80492	0.990726	Cytoskeleton	Cytoskeleton: microtubule	Cytoskeleton: microtubule: tau tubulin kinase	ZK596.2 is an ortholog of human CTD-2116N17.1, TTBK1 (tau tubulin kinase 1), and TTBK2\; is predicted to have ATP binding activity and protein serine\/threonine kinase activity.	Predicted to enable protein serine/threonine kinase activity. Predicted to be involved in peptidyl-serine phosphorylation and signal transduction. Predicted to be located in nucleus. Human ortholog(s) of this gene implicated in spinocerebellar ataxia type 11. Is an ortholog of human TTBK1 (tau tubulin kinase 1) and TTBK2 (tau tubulin kinase 2).	0
WBGene00014048	0	2.45279	14.7319	15.6564	25.1954	24.9611	13.8329	1.97628	1.11244	2.99152	0.0837018	0.128705	3.93477	0.890406	Cytoskeleton	Cytoskeleton: microtubule	Cytoskeleton: microtubule: tau tubulin kinase	ZK666.8 is an ortholog of human CTD-2116N17.1, TTBK1 (tau tubulin kinase 1), and TTBK2\; is predicted to have ATP binding activity and protein serine\/threonine kinase activity.	Predicted to enable protein serine/threonine kinase activity. Predicted to be involved in peptidyl-serine phosphorylation and signal transduction. Predicted to be located in nucleus.	0
WBGene00000248	247.21	191.318	261.157	209.497	132.696	173.168	202.508	-0.440538	0.358229	1.5078	0.219475	0.286172	0.73686	0.543373	Cytoskeleton	Cytoskeleton: microtubule	Cytoskeleton: microtubule: tubulin	ben-1 is an ortholog of human TUBB8 (tubulin beta 8 class VIII)\; is predicted to have structural molecule activity\; is involved in chemosensory behavior and oviposition\; human orthologs of this gene are implicated in complex cortical dysplasia with other brain malformations (multiple) and congenital fibrosis of the extraocular muscles.	Predicted to enable GTP binding activity and structural molecule activity. Predicted to be a structural constituent of cytoskeleton. Involved in chemosensory behavior and oviposition. Predicted to be located in cytoplasm and microtubule. Expressed in coelomocyte; epithelial cell; muscle cell; and nervous system. Human ortholog(s) of this gene implicated in brain disease (multiple) and congenital …	ben-1
WBGene00003175	107.734	120.187	180.801	213.225	232.637	234.011	181.432	0.737446	0.361394	4.12416	0.0422751	0.0730395	1.66722	1.13644	Cytoskeleton	Cytoskeleton: microtubule	Cytoskeleton: microtubule: tubulin	mec-12 is an ortholog of human TUBA1A (tubulin alpha 1a) and TUBA4A (tubulin alpha 4a)\; is predicted to be a structural constituent of cytoskeleton\; is involved in several processes, including detection of mechanical stimulus involved in sensory perception of touch, mechanosensory behavior, and positive regulation of response to external stimulus\; localizes to the axon, microtubule, and neuron…	Predicted to enable GTP binding activity. Predicted to be a structural constituent of cytoskeleton. Involved in several processes, including positive regulation of multicellular organismal process; response to mechanical stimulus; and thigmotaxis. Located in axon; microtubule; and neuronal cell body. Expressed in nerve ring and neurons. Human ortholog(s) of this gene implicated in several disease…	mec-12
WBGene00003171	63.486	58.867	81.6952	142.398	156.211	173.168	112.638	1.21198	0.357627	11.2767	0.000784851	0.00250447	2.31656	2.60128	Cytoskeleton	Cytoskeleton: microtubule	Cytoskeleton: microtubule: tubulin	mec-7 is an ortholog of human TUBB4A (tubulin beta 4A class IVa) and TUBB4B (tubulin beta 4B class IVb)\; is predicted to have GTP binding activity and GTPase activity\; is involved in several processes, including cytoplasmic microtubule organization, detection of mechanical stimulus involved in sensory perception of touch, and positive regulation of response to external stimulus\; localizes to t…	Predicted to enable GTP binding activity. Predicted to be a structural constituent of cytoskeleton. Involved in cytoplasmic microtubule organization; positive regulation of multicellular organismal process; and response to mechanical stimulus. Located in neuron projection and neuronal cell body. Expressed in BDU and mechanosensory neurons. Human ortholog(s) of this gene implicated in Leber congen…	mec-7
WBGene00006528	6822.82	6683.86	5327.6	2146.41	1564.63	1776.14	4053.58	-1.77921	0.299234	33.3434	7.72e-09	2.22e-07	0.291343	6.65359	Cytoskeleton	Cytoskeleton: microtubule	Cytoskeleton: microtubule: tubulin	tba-1 is an ortholog of human TUBA1A (tubulin alpha 1a) and TUBA4A (tubulin alpha 4a)\; is predicted to have GTP binding activity and GTPase activity\; is involved in embryo development, establishment of mitotic spindle orientation, and regulation of cytokinesis\; localizes to several cellular components, including the intracellular organelle, neuron projection, and neuronal cell body\; is expres…	Predicted to enable GTP binding activity. Predicted to be a structural constituent of cytoskeleton. Involved in embryo development; establishment of mitotic spindle orientation; and regulation of cytokinesis. Located in axon; somatodendritic compartment; and spindle. Expressed in several structures, including ganglia; germ line; intestine; neurons; and somatic nervous system. Is an ortholog of hu…	tba-1
WBGene00006529	12625	12338.8	9595.83	5363.43	4365.52	4804.24	8182.14	-1.24975	0.28667	18.4434	1.75e-05	0.000106683	0.42052	3.9719	Cytoskeleton	Cytoskeleton: microtubule	Cytoskeleton: microtubule: tubulin	tba-2 is an ortholog of human TUBA1A (tubulin alpha 1a) and TUBA4A (tubulin alpha 4a)\; is predicted to have GTP binding activity and GTPase activity\; is involved in several processes, including centrosome localization, embryo development, and establishment of mitotic spindle orientation\; is expressed in several tissues, including the alimentary system, the muscular system, and the nervous syst…	Predicted to enable GTP binding activity. Predicted to be a structural constituent of cytoskeleton. Involved in several processes, including centrosome localization; establishment of mitotic spindle orientation; and regulation of cytokinesis. Predicted to be located in cytoplasm and microtubule. Expressed in several structures, including body wall musculature; intestine; neurons; pharynx; and ven…	tba-2
WBGene00006530	280.877	259.996	219.639	1006.48	1396.66	1489.09	775.457	2.35443	0.324242	48.1743	3.9e-12	5.97e-10	5.11391	9.22367	Cytoskeleton	Cytoskeleton: microtubule	Cytoskeleton: microtubule: tubulin	tba-4 is an ortholog of human TUBA1A (tubulin alpha 1a) and TUBA4A (tubulin alpha 4a)\; is predicted to have GTP binding activity and GTPase activity\; human orthologs of this gene are implicated in amyotrophic lateral sclerosis type 22 and lissencephaly.	Predicted to enable GTP binding activity. Predicted to be a structural constituent of cytoskeleton. Predicted to be involved in microtubule cytoskeleton organization and mitotic cell cycle. Predicted to be located in cytoplasm and microtubule. Is an ortholog of human TUBAL3 (tubulin alpha like 3).	tba-4
WBGene00006531	0.961908	1.2264	0	17.1475	7.55861	10.1405	6.17247	3.94013	1.39697	9.21446	0.00240111	0.00641475	15.3496	2.19282	Cytoskeleton	Cytoskeleton: microtubule	Cytoskeleton: microtubule: tubulin	tba-5 is an ortholog of human TUBA3C (tubulin alpha 3c) and TUBA3E (tubulin alpha 3e)\; is predicted to have GTP binding activity and GTPase activity\; localizes to the axonemal microtubule\; is expressed in amphid neurons and phasmid neurons.	Predicted to enable GTP binding activity. Predicted to be a structural constituent of cytoskeleton. Predicted to be involved in microtubule cytoskeleton organization and mitotic cell cycle. Located in axonemal microtubule. Expressed in amphid neurons and phasmid neurons.	tba-5
WBGene00006532	1.92382	0	4.0178	0.745542	4.19923	7.02032	2.98445	1.02192	1.58932	0.409942	0.521999	0.58448	2.03061	0.23323	Cytoskeleton	Cytoskeleton: microtubule	Cytoskeleton: microtubule: tubulin	tba-6 is an ortholog of human TUBA3C (tubulin alpha 3c) and TUBA3E (tubulin alpha 3e)\; is predicted to have GTP binding activity and GTPase activity\; is expressed in several tissues, including the intestine, the nervous system, and the reproductive system.	Predicted to enable GTP binding activity. Predicted to be a structural constituent of cytoskeleton. Predicted to be involved in microtubule cytoskeleton organization and mitotic cell cycle. Predicted to be located in cytoplasm and microtubule. Expressed in HSN; ciliated neurons; intestine; and vulva.	tba-6
WBGene00006533	50.9811	64.999	87.0522	271.377	407.325	351.796	205.588	2.34933	0.388601	33.8463	5.96e-09	1.83e-07	5.09587	6.73728	Cytoskeleton	Cytoskeleton: microtubule	Cytoskeleton: microtubule: tubulin	tba-7 is an ortholog of human TUBA1A (tubulin alpha 1a) and TUBA4A (tubulin alpha 4a)\; is predicted to have GTP binding activity and GTPase activity\; is expressed in touch receptor neurons\; human orthologs of this gene are implicated in amyotrophic lateral sclerosis type 22 and lissencephaly.	Predicted to enable GTP binding activity. Predicted to be a structural constituent of cytoskeleton. Predicted to be involved in microtubule cytoskeleton organization and mitotic cell cycle. Predicted to be located in cytoplasm and microtubule. Expressed in touch receptor neurons.	tba-7
WBGene00006534	0	0	0	0	26.8751	5.46025	5.38922	5.65075	2.25736	5.63338	0.0176216	0.0346958	50.2394	1.45972	Cytoskeleton	Cytoskeleton: microtubule	Cytoskeleton: microtubule: tubulin	tba-8 is an ortholog of human TUBA1A (tubulin alpha 1a) and TUBA4A (tubulin alpha 4a)\; is predicted to have GTP binding activity and GTPase activity\; is expressed in the germ line, the posterior lateral ganglion, the retrovesicular ganglion, the seam cell, and ventral cord neurons\; human orthologs of this gene are implicated in amyotrophic lateral sclerosis type 22 and lissencephaly.	Predicted to enable GTP binding activity. Predicted to be a structural constituent of cytoskeleton. Predicted to be involved in microtubule cytoskeleton organization and mitotic cell cycle. Predicted to be located in cytoplasm and microtubule. Expressed in germ line; posterior lateral ganglion; retrovesicular ganglion; seam cell; and ventral cord neurons.	tba-8
WBGene00006535	25.9715	40.4711	54.9099	96.9204	89.0237	36.6617	57.3264	0.882026	0.565561	2.40062	0.121287	0.175101	1.84296	0.756711	Cytoskeleton	Cytoskeleton: microtubule	Cytoskeleton: microtubule: tubulin	tba-9 is an ortholog of human TUBA3C (tubulin alpha 3c) and TUBA3E (tubulin alpha 3e)\; is predicted to have GTP binding activity and GTPase activity\; is expressed in several tissues, including the nervous system and the vulval muscle.	Predicted to enable GTP binding activity. Predicted to be a structural constituent of cytoskeleton. Predicted to be involved in microtubule cytoskeleton organization and mitotic cell cycle. Predicted to be located in cytoplasm and microtubule. Expressed in RIG; accessory cell; ciliated neurons; ventral cord neurons; and vulval muscle.	tba-9
WBGene00006536	5671.41	5063.79	3881.19	2302.23	1443.7	1833.86	3366.03	-1.38932	0.340474	16.0519	6.16e-05	0.000303549	0.381746	3.51777	Cytoskeleton	Cytoskeleton: microtubule	Cytoskeleton: microtubule: tubulin	tbb-1 is an ortholog of human TUBB8 (tubulin beta 8 class VIII)\; is predicted to have GTP binding activity and GTPase activity\; localizes to the spindle microtubule\; is expressed in several tissues, including the alimentary system, the body wall musculature, and the nervous system\; human orthologs of this gene are implicated in complex cortical dysplasia with other brain malformations (multip…	Predicted to enable GTP binding activity. Predicted to be a structural constituent of cytoskeleton. Predicted to be involved in microtubule cytoskeleton organization and mitotic cell cycle. Located in spindle microtubule. Expressed in several structures, including excretory gland cell; intestine; nervous system; pharynx; and uv1. Human ortholog(s) of this gene implicated in brain disease (multipl…	tbb-1
WBGene00006537	12670.3	9937.48	7284.26	5309.75	3639.05	5241.06	7346.98	-1.07493	0.359924	8.72159	0.00314464	0.00806394	0.474693	2.09345	Cytoskeleton	Cytoskeleton: microtubule	Cytoskeleton: microtubule: tubulin	tbb-2 is an ortholog of human TUBB8 (tubulin beta 8 class VIII)\; is predicted to have GTP binding activity and GTPase activity\; is involved in meiotic spindle organization\; localizes to the spindle microtubule\; is expressed in several tissues, including the body wall musculature, the nervous system, and the reproductive system\; human orthologs of this gene are implicated in complex cortical …	Predicted to enable GTP binding activity. Predicted to be a structural constituent of cytoskeleton. Involved in meiotic spindle organization. Located in spindle microtubule. Expressed in several structures, including germ line; gonad; oocyte; tail; and touch receptor neurons. Human ortholog(s) of this gene implicated in complex cortical dysplasia with other brain malformations 1 and congenital fi…	tbb-2
WBGene00006538	10.581	8.58477	2.67853	22.3662	10.918	4.68021	9.96812	0.781851	0.952592	0.675441	0.411161	0.479106	1.71934	0.319568	Cytoskeleton	Cytoskeleton: microtubule	Cytoskeleton: microtubule: tubulin	tbb-4 is an ortholog of human TUBB4B (tubulin beta 4B class IVb), TUBB4A (tubulin beta 4A class IVa), and TUBB2A (tubulin beta 2A class IIa)\; is predicted to have GTP binding activity and GTPase activity\; localizes to the axonemal microtubule\; is expressed in several tissues, including the nervous system and the reproductive system\; human orthologs of this gene are implicated in complex corti…	Predicted to enable GTP binding activity. Predicted to be a structural constituent of cytoskeleton. Predicted to be involved in microtubule cytoskeleton organization and mitotic cell cycle. Located in axonemal microtubule. Expressed in HSN; accessory cell; epithelial cell; muscle cell; and neurons. Human ortholog(s) of this gene implicated in several diseases, including Leber congenital amaurosis…	tbb-4
WBGene00006539	27.8953	7.35837	5.35706	948.329	740.744	694.231	403.986	5.8335	0.589693	73.0553	1.26e-17	6.86e-15	57.0242	14.1637	Cytoskeleton	Cytoskeleton: microtubule	Cytoskeleton: microtubule: tubulin	tbb-6 is an ortholog of human TUBB1 (tubulin beta 1 class VI) and TUBB8 (tubulin beta 8 class VIII)\; is predicted to have GTP binding activity and GTPase activity\; is expressed in the pharynx.	Predicted to enable GTP binding activity. Predicted to be a structural constituent of cytoskeleton. Involved in PERK-mediated unfolded protein response. Predicted to be located in cytoplasm and microtubule. Expressed in pharynx. Human ortholog(s) of this gene implicated in complex cortical dysplasia with other brain malformations 1 and congenital fibrosis of the extraocular muscles 3A. Is an orth…	tbb-6
WBGene00006540	818.584	843.76	626.776	314.619	173.008	183.308	493.343	-1.77023	0.383274	20.196	6.99e-06	5.1e-05	0.293162	4.29211	Cytoskeleton	Cytoskeleton: microtubule	Cytoskeleton: microtubule: tubulin	tbg-1 is an ortholog of human TUBG1 (tubulin gamma 1) and TUBG2 (tubulin gamma 2)\; is predicted to be a structural constituent of cytoskeleton\; is involved in several processes, including detection of temperature stimulus, microtubule cytoskeleton organization, and regulation of mitotic cell cycle\; localizes to the centrosome and cytoplasm\; is expressed in the gonad\; human orthologs of this …	Predicted to enable GTP binding activity. Predicted to be a structural constituent of cytoskeleton. Involved in several processes, including maintenance of centrosome location; organelle organization; and regulation of cell cycle. Located in centrosome and cytoplasm. Expressed in gonad. Human ortholog(s) of this gene implicated in complex cortical dysplasia with other brain malformations 4 and in…	tbg-1
WBGene00012489	7.69527	28.2071	52.2313	49.2057	126.817	94.3843	59.7567	1.62915	0.711116	5.02151	0.0250343	0.04692	3.0933	1.32864	Cytoskeleton	Cytoskeleton: microtubule	Cytoskeleton: microtubule: tubulin	Y19D2B.1 is an ortholog of human TUBA3C (tubulin alpha 3c) and TUBA3E (tubulin alpha 3e)\; is predicted to have GTP binding activity.	Predicted to enable GTP binding activity and hydrolase activity. Predicted to be a structural constituent of cytoskeleton. Predicted to be involved in cytoskeleton organization and microtubule-based process. Predicted to be located in microtubule.	0
WBGene00021059	16.3524	15.9431	9.37486	17.1475	17.6368	40.5618	19.5027	0.846955	0.680224	1.54688	0.213597	0.279546	1.7987	0.553546	Cytoskeleton	Cytoskeleton: microtubule	Cytoskeleton: microtubule: tubulin modification	atat-2 is an ortholog of human ATAT1\; exhibits tubulin N-acetyltransferase activity\; is involved in protein acetylation and thigmotaxis\; is expressed in the head, the nervous system, and the sensillum.	Enables tubulin N-acetyltransferase activity. Involved in protein acetylation and thigmotaxis. Predicted to be located in microtubule. Expressed in ciliated neurons and touch receptor neurons. Is an ortholog of human ATAT1 (alpha tubulin acetyltransferase 1).	atat-2
WBGene00016866	38.4763	14.7167	18.7497	43.9869	45.3517	39.0018	33.3805	0.819606	0.561682	2.12678	0.144744	0.202357	1.76492	0.693881	Cytoskeleton	Cytoskeleton: microtubule	Cytoskeleton: microtubule: tubulin modification	coel-1 is an ortholog of human TBCEL\; is expressed in the head, the nervous system, and the sensillum\; is predicted to encode a protein with the following domains: Ubiquitin-like domain superfamily and Leucine-rich repeat domain superfamily.	Predicted to enable alpha-tubulin binding activity. Predicted to be involved in microtubule cytoskeleton organization; post-chaperonin tubulin folding pathway; and tubulin complex assembly. Predicted to be located in cytoplasm. Expressed in head; tail neurons; and touch receptor neurons. Is an ortholog of human TBCEL (tubulin folding cofactor E like).	coel-1
WBGene00001589	630.05	551.878	503.564	242.301	132.696	148.207	368.116	-1.68735	0.374263	19.3625	1.08e-05	7.23e-05	0.310496	4.14092	Cytoskeleton	Cytoskeleton: microtubule	Cytoskeleton: microtubule: tubulin modification	gip-1 is an ortholog of human TUBGCP2\; is predicted to have gamma-tubulin binding activity.	Predicted to enable gamma-tubulin binding activity. Predicted to contribute to microtubule minus-end binding activity. Predicted to be involved in meiotic cell cycle; microtubule cytoskeleton organization; and mitotic cell cycle. Predicted to be located in centrosome and equatorial microtubule organizing center. Predicted to be part of gamma-tubulin small complex.	gip-1
WBGene00003178	27.8953	25.7543	44.1957	88.7194	85.6643	59.2827	55.252	1.26265	0.466017	7.21074	0.00724686	0.0162493	2.39936	1.78916	Cytoskeleton	Cytoskeleton: microtubule	Cytoskeleton: microtubule: tubulin modification	mec-17 is an ortholog of human ATAT1\; exhibits tubulin N-acetyltransferase activity\; is involved in mechanoreceptor differentiation, protein acetylation, and thigmotaxis\; is expressed in the nervous system\; is used to study neurodegenerative disease.	Enables tubulin N-acetyltransferase activity. Involved in mechanoreceptor differentiation; protein acetylation; and thigmotaxis. Predicted to be located in microtubule. Expressed in touch receptor neurons. Is an ortholog of human ATAT1 (alpha tubulin acetyltransferase 1).	mec-17
WBGene00021475	346.287	500.369	275.889	223.662	258.673	180.968	297.641	-0.759356	0.379925	3.95374	0.0467673	0.0794355	0.59076	1.09999	Cytoskeleton	Cytoskeleton: microtubule	Cytoskeleton: microtubule: tubulin modification	tbca-1 is an ortholog of human TBCA\; is predicted to have beta-tubulin binding activity.	Predicted to enable tubulin binding activity. Predicted to be involved in protein folding and tubulin complex assembly. Predicted to be located in microtubule cytoskeleton. Is an ortholog of human TBCA (tubulin folding cofactor A).	tbca-1
WBGene00009987	857.06	1303.66	1001.77	525.607	259.512	181.748	688.226	-1.70924	0.477524	12.1464	0.000491824	0.00168655	0.30582	2.773	Cytoskeleton	Cytoskeleton: microtubule	Cytoskeleton: microtubule: tubulin modification	tbcb-1 is an ortholog of human TBCB\; is predicted to encode a protein with the following domains: Ubiquitin domain, CAP Gly-rich domain, Ubiquitin-like domain superfamily, and CAP Gly-rich domain superfamily.	Predicted to be located in cytoplasm and microtubule. Is an ortholog of human TBCB (tubulin folding cofactor B).	tbcb-1
WBGene00044609	150.058	180.28	99.1056	81.264	62.9885	54.6025	104.716	-1.11142	0.417721	6.95313	0.00836726	0.0183598	0.46284	1.73613	Cytoskeleton	Cytoskeleton: microtubule	Cytoskeleton: microtubule: tubulin modification	tbcc-1 is an ortholog of human TBCC\; human TBCC exhibits GTPase activity.	Predicted to be involved in protein folding and tubulin complex assembly. Predicted to be located in cytoplasm. Is an ortholog of human TBCC (tubulin folding cofactor C).	tbcc-1
WBGene00008887	1304.35	1326.96	858.469	503.241	175.528	160.687	721.539	-2.05531	0.528127	14.0441	0.000178575	0.000728755	0.240597	3.13742	Cytoskeleton	Cytoskeleton: microtubule	Cytoskeleton: microtubule: tubulin modification	tbcd-1 is an ortholog of human TBCD (tubulin folding cofactor D)\; is predicted to have GTPase activator activity and beta-tubulin binding activity\; is involved in microtubule cytoskeleton organization\; is expressed in the intestine, the nervous system, and the pharynx.	Predicted to enable GTPase activator activity and beta-tubulin binding activity. Involved in microtubule cytoskeleton organization. Predicted to be located in lateral plasma membrane. Is an ortholog of human TBCD (tubulin folding cofactor D).	tbcd-1
WBGene00019503	458.83	789.799	502.224	167.747	113.379	61.6228	348.934	-2.3522	0.476975	22.1758	2.49e-06	2.2e-05	0.195847	4.65664	Cytoskeleton	Cytoskeleton: microtubule	Cytoskeleton: microtubule: tubulin modification	tbce-1 is an ortholog of human Tbce\; localizes to the cytoplasm\; human orthologs of this gene are implicated in hypoparathyroidism-retardation-dysmorphism syndrome.	Predicted to enable alpha-tubulin binding activity. Predicted to be involved in microtubule cytoskeleton organization; post-chaperonin tubulin folding pathway; and tubulin complex assembly. Located in cytoplasm. Human ortholog(s) of this gene implicated in Kenny-Caffey syndrome type 1; hypoparathyroidism; and hypoparathyroidism-retardation-dysmorphism syndrome. Is an ortholog of human TBCE (tubul…	tbce-1
WBGene00016321	649.288	658.574	480.796	496.531	397.247	389.238	511.946	-0.479694	0.3158	2.2981	0.129532	0.18479	0.71713	0.733322	Cytoskeleton	Cytoskeleton: microtubule	Cytoskeleton: microtubule: tubulin modification	tppp-1 is an ortholog of human TPPP (tubulin polymerization promoting protein), TPPP2 (tubulin polymerization promoting protein 2), and TPPP3 (tubulin polymerization promoting protein 3)\; human TPPP3 exhibits tubulin binding activity.	Predicted to enable tubulin binding activity. Predicted to be involved in microtubule bundle formation; microtubule polymerization; and positive regulation of protein polymerization. Predicted to be located in microtubule. Is an ortholog of human TPPP (tubulin polymerization promoting protein); TPPP2 (tubulin polymerization promoting protein family member 2); and TPPP3 (tubulin polymerization pro…	tppp-1
WBGene00019230	2.88573	0	0	4.47325	8.39846	5.46025	3.53628	2.5384	1.58286	2.62753	0.105025	0.155187	5.80945	0.809145	Cytoskeleton	Cytoskeleton: microtubule	Cytoskeleton: microtubule: tubulin modification	ttll-11 is an ortholog of human TTLL11 (tubulin tyrosine ligase like 11)\; is predicted to have ATP binding activity and ligase activity.	Enables tubulin-glutamic acid ligase activity. Involved in protein polyglutamylation and response to hermaphrodite contact. Predicted to be located in cilium. Expressed in ciliated neurons and in male. Is an ortholog of human TTLL11 (tubulin tyrosine ligase like 11).	ttll-11
WBGene00008405	716.622	468.483	444.636	380.226	291.427	294.073	432.578	-0.755783	0.355472	4.47524	0.0343894	0.0612114	0.592225	1.21317	Cytoskeleton	Cytoskeleton: microtubule	Cytoskeleton: microtubule: tubulin modification	ttll-12 is an ortholog of human TTLL12 (tubulin tyrosine ligase like 12)\; is predicted to have ATP binding activity and ligase activity\; is involved in oviposition\; localizes to the endoplasmic reticulum, sarcomere, and striated muscle dense body\; is expressed in the intestine and the rectal gland cell.	Predicted to enable ATP binding activity. Involved in oviposition. Located in endoplasmic reticulum; sarcomere; and striated muscle dense body. Is an ortholog of human TTLL12 (tubulin tyrosine ligase like 12).	ttll-12
WBGene00010630	10.581	14.7167	29.4638	47.7147	57.1095	42.1219	33.6179	1.44208	0.57485	6.14904	0.0131484	0.0270034	2.71712	1.56858	Cytoskeleton	Cytoskeleton: microtubule	Cytoskeleton: microtubule: tubulin modification	ttll-15 is predicted to have ATP binding activity and ligase activity\; is involved in oviposition.	Predicted to enable ATP binding activity and ligase activity. Involved in oviposition.	ttll-15
WBGene00014232	665.641	757.912	534.367	354.878	183.926	199.689	449.402	-1.40632	0.398854	11.9991	0.000532249	0.00180555	0.377274	2.74339	Cytoskeleton	Cytoskeleton: microtubule	Cytoskeleton: microtubule: tubulin modification	ttll-4 is an ortholog of human TTLL4 (tubulin tyrosine ligase like 4)\; is predicted to have ATP binding activity and ligase activity\; is involved in protein polyglutamylation.	Enables tubulin-glutamic acid ligase activity. Involved in protein polyglutamylation and response to hermaphrodite contact. Predicted to be located in cilium. Is an ortholog of human TTLL4 (tubulin tyrosine ligase like 4).	ttll-4
WBGene00008331	786.841	928.381	629.455	506.223	225.079	224.65	550.105	-1.29409	0.449021	8.05297	0.00454292	0.0110058	0.407794	1.95838	Cytoskeleton	Cytoskeleton: microtubule	Cytoskeleton: microtubule: tubulin modification	ttll-5 is an ortholog of human TTLL5 (tubulin tyrosine ligase like 5)\; is predicted to have ATP binding activity and ligase activity\; human orthologs of this gene are implicated in cone-rod dystrophy 19.	Predicted to enable tubulin binding activity and tubulin-glutamic acid ligase activity. Involved in response to hermaphrodite contact. Predicted to be located in cilium. Human ortholog(s) of this gene implicated in cone-rod dystrophy 19. Is an ortholog of human TTLL5 (tubulin tyrosine ligase like 5).	ttll-5
WBGene00009369	281.839	267.354	200.89	224.408	250.274	216.07	240.139	-0.120498	0.319951	0.141862	0.706437	0.751283	0.91987	0.124196	Cytoskeleton	Cytoskeleton: microtubule	Cytoskeleton: microtubule: unassigned	F33H2.6 is an ortholog of human RMDN1\; is predicted to encode a protein with the following domain: Tetratricopeptide-like helical domain superfamily.	Predicted to enable microtubule binding activity. Predicted to be located in mitochondrion; mitotic spindle pole; and spindle microtubule. Is an ortholog of human RMDN1 (regulator of microtubule dynamics 1).	0
WBGene00018953	2846.29	3328.44	2489.69	881.976	642.482	556.945	1790.97	-2.05745	0.331975	35.6098	2.41e-09	9.16e-08	0.24024	7.03797	Cytoskeleton	Cytoskeleton: microtubule	Cytoskeleton: microtubule: unassigned	F56C9.10 is an ortholog of human BCAS3 (BCAS3, microtubule associated cell migration factor)\; is expressed in the head, the muscular system, and the nervous system\; human BCAS3 exhibits several functions, including acetyltransferase activator activity, beta-tubulin binding activity, and chromatin binding activity.	Predicted to be involved in response to starvation. Predicted to be located in cytoplasm. Human ortholog(s) of this gene implicated in breast cancer. Is an ortholog of human BCAS3 (BCAS3 microtubule associated cell migration factor).	0
WBGene00011647	2025.78	2043.17	1435.69	802.203	615.607	601.407	1253.98	-1.44692	0.323014	19.3046	1.11e-05	7.41e-05	0.366803	4.13	Cytoskeleton	Cytoskeleton: microtubule	Cytoskeleton: microtubule: unassigned	noca-1 is involved in cytoplasmic microtubule organization, germ cell development, and nematode larval development\; colocalizes with the microtubule\; is expressed in the hyp7 syncytium.	Involved in cytoplasmic microtubule organization; germ cell development; and nematode larval development. Located in microtubule. Expressed in hyp7 syncytium and intestinal cell.	noca-1
WBGene00016045	1037.9	1295.07	784.809	424.959	231.798	167.708	657.041	-1.91875	0.455485	16.6159	4.58e-05	0.000239465	0.264484	3.62076	Cytoskeleton	Cytoskeleton: microtubule	Cytoskeleton: microtubule: unassigned	spas-1 is an ortholog of human SPAST (spastin)\; exhibits several functions, including ATP binding activity, identical protein binding activity, and microtubule binding activity\; is involved in several processes, including microtubule cytoskeleton organization, nucleus localization, and protein complex oligomerization\; localizes to the perinuclear region of cytoplasm\; colocalizes with the micr…	Enables several functions, including ATP binding activity; ATP hydrolysis activity; and microtubule severing ATPase activity. Involved in several processes, including microtubule cytoskeleton organization; positive regulation of microtubule depolymerization; and vulval development. Located in microtubule cytoskeleton; perinuclear region of cytoplasm; and protein-containing complex. Expressed in s…	spas-1
WBGene00015516	3.84763	13.4904	80.3559	89.465	105.821	77.2235	61.7005	1.49013	0.886567	2.71249	0.0995652	0.148342	2.80914	0.828736	Cytoskeleton	Cytoskeleton: motor protein	Cytoskeleton: motor protein: dynein	C06A8.6 is an ortholog of human DRC3 (dynein regulatory complex subunit 3)\; is predicted to encode a protein with the following domains: Leucine-rich repeat, typical subtype, U2A'\/phosphoprotein 32 family A, C-terminal, Leucine rich repeat 4, and Leucine-rich repeat domain superfamily.	Predicted to be located in cytoplasm. Is an ortholog of human PPP1R7 (protein phosphatase 1 regulatory subunit 7).	0
WBGene00000962	3796.65	3232.78	2516.48	1344.96	1251.37	1659.13	2300.23	-1.1657	0.319517	12.9699	0.000316531	0.00117313	0.445749	2.93066	Cytoskeleton	Cytoskeleton: motor protein	Cytoskeleton: motor protein: dynein	dhc-1 is an ortholog of human DYNC1H1 (dynein cytoplasmic 1 heavy chain 1)\; is predicted to have ATP binding activity, ATPase activity, and microtubule motor activity\; is involved in several processes, including GABAergic synaptic transmission, cytoskeleton-dependent intracellular transport, and generation of neurons\; localizes to the cell cortex and intracellular organelle\; is expressed in s…	Predicted to enable dynein intermediate chain binding activity; dynein light intermediate chain binding activity; and minus-end-directed microtubule motor activity. Involved in several processes, including cellular localization; neuron remodeling; and regulation of cellular localization. Located in several cellular components, including kinetochore; nuclear envelope; and spindle pole. Expressed i…	dhc-1
WBGene00007154	4.80954	2.45279	1.33927	2.98217	5.03908	2.34011	3.16049	0.232684	1.26961	0.034591	0.852455	0.877534	1.17502	0.056736	Cytoskeleton	Cytoskeleton: motor protein	Cytoskeleton: motor protein: dynein	dhc-3 is an ortholog of human DNAH3 (dynein axonemal heavy chain 3)\; is predicted to have microtubule motor activity\; is expressed in the head, the nervous system, the outer labial sensillum, and the reproductive system.	Predicted to enable dynein intermediate chain binding activity; dynein light intermediate chain binding activity; and minus-end-directed microtubule motor activity. Predicted to be involved in microtubule-based movement. Predicted to be part of dynein complex. Expressed in HSN; lumbar right ganglion neurons; and outer labial neurons.	dhc-3
WBGene00012272	4.80954	2.45279	5.35706	23.8573	38.6329	26.5212	16.9385	2.81414	0.747312	14.3548	0.000151393	0.000634402	7.03302	3.19764	Cytoskeleton	Cytoskeleton: motor protein	Cytoskeleton: motor protein: dynein	dhc-4 is an ortholog of human DNAH3 (dynein axonemal heavy chain 3)\; is predicted to have microtubule motor activity\; is expressed in the nervous system.	Enriched in several structures, including ABalaapppa; ABalapaapa; ciliated neurons; hyp3; and ventral nerve cord based on tiling array; single-cell RNA-seq; and RNA-seq studies. Is affected by several genes including daf-16; daf-2; and skn-1 based on tiling array; microarray; and RNA-seq studies. Is affected by thirteen chemicals including manganese chloride; multi-walled carbon nanotube; and D-g…	dhc-4
WBGene00001005	1827.63	1709.6	1591.05	1158.57	817.17	900.941	1334.16	-0.834055	0.296573	7.80571	0.00520815	0.0123057	0.56095	1.90989	Cytoskeleton	Cytoskeleton: motor protein	Cytoskeleton: motor protein: dynein	dlc-1 is an ortholog of human DYNLL2 (dynein light chain LC8-type 2)\; is predicted to have motor activity\; is expressed in several tissues, including the alimentary system, the body wall musculature, the head, the nervous system, and the reproductive system.	Predicted to enable dynein intermediate chain binding activity. Predicted to contribute to plus-end-directed microtubule motor activity. Predicted to be involved in several processes, including apoptotic process; cell division; and meiotic cell cycle. Predicted to be located in cytoplasm; microtubule; and nuclear envelope. Predicted to be part of cytoplasmic dynein complex. Expressed in several s…	dlc-1
WBGene00010888	79.8384	58.867	53.5706	187.131	156.211	71.7632	101.23	1.10696	0.495146	4.90987	0.0267037	0.0495334	2.15391	1.3051	Cytoskeleton	Cytoskeleton: motor protein	Cytoskeleton: motor protein: dynein	dlc-2 is an ortholog of human DYNLL2 (dynein light chain LC8-type 2)\; is predicted to have motor activity\; is expressed in several tissues, including the alimentary system, the head, and the nervous system.	Predicted to enable dynein intermediate chain binding activity. Predicted to contribute to plus-end-directed microtubule motor activity. Predicted to be involved in microtubule-based process. Predicted to be located in cytoplasm and microtubule. Predicted to be part of cytoplasmic dynein complex. Expressed in head muscle; intestine; neurons; and pharyngeal muscle cell.	dlc-2
WBGene00012424	10.581	9.81116	24.1068	21.6207	8.39846	9.36042	13.9798	-0.161927	0.780403	0.0432448	0.835265	0.862699	0.89383	0.0641407	Cytoskeleton	Cytoskeleton: motor protein	Cytoskeleton: motor protein: dynein	dlc-3 is an ortholog of human DYNLL2 (dynein light chain LC8-type 2)\; is predicted to have motor activity\; is expressed in the DTC, the body wall musculature, and the vulval muscle.	Predicted to enable dynein intermediate chain binding activity. Predicted to contribute to plus-end-directed microtubule motor activity. Predicted to be involved in microtubule-based process. Predicted to be located in cytoplasm and microtubule. Predicted to be part of cytoplasmic dynein complex. Expressed in body wall musculature; distal tip cell; and vulval muscle.	dlc-3
WBGene00043067	4.80954	3.67919	0	0	1.67969	0	1.69474	-2.37944	2.41844	0.925376	0.336067	0.405031	0.192184	0.392511	Cytoskeleton	Cytoskeleton: motor protein	Cytoskeleton: motor protein: dynein	dlc-5 is an ortholog of human DYNLL1 (dynein light chain LC8-type 1) and DYNLL2 (dynein light chain LC8-type 2)\; is expressed in the pharynx\; is predicted to encode a protein with the following domains: Dynein light chain, type 1\/2 and Dynein light chain superfamily.	Predicted to enable dynein intermediate chain binding activity. Predicted to contribute to plus-end-directed microtubule motor activity. Predicted to be involved in microtubule-based process. Predicted to be located in cellular anatomical entity. Predicted to be part of cytoplasmic dynein complex. Expressed in pharynx.	dlc-5
WBGene00013712	0	0	13.3927	3.72771	10.918	12.4806	6.75315	1.0459	1.5826	0.426595	0.513664	0.576416	2.06465	0.239264	Cytoskeleton	Cytoskeleton: motor protein	Cytoskeleton: motor protein: dynein	dlc-6 is enriched in the BAG and the male based on tiling array and RNA-seq studies\; is affected by several genes including daf-16, rrf-3, and dpy-10 based on microarray and RNA-seq studies\; is affected by seven chemicals including methylmercuric chloride, multi-walled carbon nanotube, and Sodium Chloride based on microarray and RNA-seq studies\; is predicted to encode a protein with the follow…	Predicted to enable dynein intermediate chain binding activity. Predicted to contribute to plus-end-directed microtubule motor activity. Predicted to be involved in microtubule-based process. Predicted to be located in cellular anatomical entity. Predicted to be part of cytoplasmic dynein complex.	dlc-6
WBGene00001007	854.175	1043.66	760.703	435.396	387.169	501.563	663.778	-1.00553	0.307051	10.5285	0.00117549	0.00351935	0.498086	2.45354	Cytoskeleton	Cytoskeleton: motor protein	Cytoskeleton: motor protein: dynein	dli-1 is an ortholog of human DYNC1LI1 (dynein cytoplasmic 1 light intermediate chain 1) and DYNC1LI2 (dynein cytoplasmic 1 light intermediate chain 2)\; is predicted to have microtubule motor activity\; is involved in regulation of dendrite morphogenesis and retrograde axonal transport\; localizes to the microtubule plus-end and neuron projection\; is expressed in ciliated neurons, the hypodermi…	Predicted to enable dynein heavy chain binding activity. Involved in regulation of dendrite morphogenesis and retrograde axonal transport. Located in microtubule plus-end and neuron projection. Expressed in ciliated neurons; hypodermis; and pharynx. Is an ortholog of human DYNC1LI2 (dynein cytoplasmic 1 light intermediate chain 2).	dli-1
WBGene00001017	1572.72	1604.13	1345.96	737.341	718.068	736.353	1119.09	-1.04526	0.263256	15.4503	8.47e-05	0.00039524	0.484558	3.40314	Cytoskeleton	Cytoskeleton: motor protein	Cytoskeleton: motor protein: dynein	dnc-1 is an ortholog of human DCTN1 (dynactin subunit 1)\; is predicted to have dynein intermediate chain binding activity and microtubule binding activity\; is involved in several processes, including chromosome segregation, establishment of mitotic spindle orientation, and single fertilization\; localizes to the cytoplasm, intracellular organelle, and midbody\; is expressed in the AB, the P0, a…	Predicted to enable dynein intermediate chain binding activity and microtubule binding activity. Involved in several processes, including establishment of mitotic spindle orientation; regulation of dendrite morphogenesis; and single fertilization. Located in several cellular components, including kinetochore; microtubule cytoskeleton; and midbody. Part of dynactin complex. Expressed in AB; P0; an…	dnc-1
WBGene00001018	564.64	756.686	500.885	450.307	377.091	280.033	488.274	-0.718394	0.358703	3.97303	0.0462344	0.0787252	0.607774	1.10389	Cytoskeleton	Cytoskeleton: motor protein	Cytoskeleton: motor protein: dynein	dnc-2 is an ortholog of human DCTN2 (dynactin subunit 2)\; is predicted to have motor activity\; is involved in several processes, including chromosome segregation, establishment of mitotic spindle orientation, and single fertilization\; localizes to the intracellular organelle and pericentriolar material\; is expressed in several tissues, including the body wall musculature, the nervous system, …	Involved in chromosome segregation; establishment of mitotic spindle orientation; and single fertilization. Located in cytoplasm; kinetochore; and microtubule cytoskeleton. Part of dynactin complex. Expressed in body wall musculature; neurons; seam cell; somatic nervous system; and tail. Is an ortholog of human DCTN2 (dynactin subunit 2).	dnc-2
WBGene00021149	266.449	316.41	255.8	200.551	131.016	102.185	212.068	-0.950601	0.39184	5.79605	0.0160623	0.0320332	0.517417	1.4944	Cytoskeleton	Cytoskeleton: motor protein	Cytoskeleton: motor protein: dynein	dnc-3 localizes to the dynactin complex.	Part of dynactin complex.	dnc-3
WBGene00016124	339.554	347.07	279.906	148.363	90.7034	101.405	217.833	-1.50475	0.359904	16.8635	4.02e-05	0.000214949	0.352392	3.66766	Cytoskeleton	Cytoskeleton: motor protein	Cytoskeleton: motor protein: dynein	dnc-4 is an ortholog of human DCTN4 (dynactin subunit 4)\; localizes to the dynactin complex.	Part of dynactin complex. Is an ortholog of human DCTN4 (dynactin subunit 4).	dnc-4
WBGene00022118	250.096	409.616	259.817	182.658	138.575	112.325	225.515	-1.08389	0.395625	7.35563	0.00668532	0.0151669	0.471756	1.8191	Cytoskeleton	Cytoskeleton: motor protein	Cytoskeleton: motor protein: dynein	dnc-5 is an ortholog of human DCTN5 (dynactin subunit 5)\; localizes to the dynactin complex\; is expressed in the head and the nervous system.	Part of dynactin complex. Is an ortholog of human DCTN5 (dynactin subunit 5).	dnc-5
WBGene00021827	297.23	436.597	277.228	188.622	67.1877	53.0424	219.984	-1.70978	0.557627	8.93342	0.00279999	0.00730841	0.305707	2.13618	Cytoskeleton	Cytoskeleton: motor protein	Cytoskeleton: motor protein: dynein	dnc-6 is an ortholog of human DCTN6 (dynactin subunit 6)\; localizes to the dynactin complex.	Predicted to enable dynein complex binding activity. Predicted to be involved in mitotic spindle organization. Part of dynactin complex. Is an ortholog of human DCTN6 (dynactin subunit 6).	dnc-6
WBGene00018307	12.5048	25.7543	16.0712	15.6564	21.836	9.36042	16.8638	-0.210223	0.680435	0.0956849	0.757071	0.795443	0.864403	0.0993908	Cytoskeleton	Cytoskeleton: motor protein	Cytoskeleton: motor protein: dynein	dyla-1 is an ortholog of human DNALI1 (dynein axonemal light intermediate chain 1)\; is expressed in head neurons\; is predicted to encode a protein with the following domain: Axonemal dynein light chain.	Predicted to enable dynein heavy chain binding activity. Predicted to be located in axoneme and filopodium. Expressed in OLQDL; OLQDR; OLQVL; OLQVR; and head neurons. Is an ortholog of human DNALI1 (dynein axonemal light intermediate chain 1).	dyla-1
WBGene00008764	389.573	556.784	491.51	299.708	183.086	241.031	360.282	-0.989142	0.355954	7.58847	0.00587429	0.0135589	0.503777	1.86778	Cytoskeleton	Cytoskeleton: motor protein	Cytoskeleton: motor protein: dynein	dylt-1 is an ortholog of human DYNLT3 (dynein light chain Tctex-type 3)\; is expressed in the ADFL and the ADFR\; human DYNLT3 exhibits identical protein binding activity.	Predicted to enable dynein intermediate chain binding activity. Predicted to be involved in microtubule-based movement. Predicted to be located in cytoplasm. Predicted to be part of cytoplasmic dynein complex. Expressed in ADFL and ADFR. Is an ortholog of human DYNLT1 (dynein light chain Tctex-type 1) and DYNLT3 (dynein light chain Tctex-type 3).	dylt-1
WBGene00012004	191.42	256.317	196.872	150.599	166.29	130.266	181.961	-0.527358	0.332979	2.49692	0.114069	0.166401	0.693824	0.778843	Cytoskeleton	Cytoskeleton: motor protein	Cytoskeleton: motor protein: dynein	dyrb-1 is an ortholog of human DYNLRB1 (dynein light chain roadblock-type 1)\; is predicted to have dynein intermediate chain binding activity and motor activity\; localizes to the cytoplasm and intracellular organelle\; is expressed in the head, the intestine, the nervous system, and the sensillum.	Predicted to enable dynein intermediate chain binding activity. Predicted to be involved in microtubule-based movement. Located in several cellular components, including cell cortex; microtubule cytoskeleton; and perinuclear region of cytoplasm. Expressed in ciliated neurons and intestine. Human ortholog(s) of this gene implicated in hepatocellular carcinoma. Is an ortholog of human DYNLRB1 (dyne…	dyrb-1
WBGene00012806	204.887	241.6	163.39	102.885	61.3088	45.242	136.552	-1.54131	0.447844	11.4103	0.000730375	0.00235707	0.343574	2.62763	Cytoskeleton	Cytoskeleton: motor protein	Cytoskeleton: motor protein: dynein	Y43F4B.9 is an ortholog of human DAW1 (dynein assembly factor with WD repeats 1)\; is predicted to encode a protein with the following domains: WD40 repeat, WD40\/YVTN repeat-like-containing domain superfamily, and WD40-repeat-containing domain superfamily.	Predicted to enable diphthine methylesterase activity. Predicted to be involved in peptidyl-diphthamide biosynthetic process from peptidyl-histidine. Predicted to be located in cytoplasm. Is an ortholog of human DPH7 (diphthamide biosynthesis 7).	dph-7
WBGene00015698	1728.55	2298.27	1593.73	629.237	148.653	123.246	1086.95	-2.64051	0.63304	15.4308	8.56e-05	0.000398288	0.160371	3.3998	Cytoskeleton	Cytoskeleton: motor protein	Cytoskeleton: motor protein: kinesin	kca-1 exhibits kinesin binding activity\; is involved in embryo development, establishment of meiotic spindle localization, and polar body extrusion after meiotic divisions\; localizes to the kinesin I complex\; is expressed in the gonad and the oocyte.	Enables kinesin binding activity. Involved in embryo development; establishment of meiotic spindle localization; and polar body extrusion after meiotic divisions. Part of kinesin I complex. Expressed in gonad and oocyte.	kca-1
WBGene00002214	1876.68	2539.87	1706.22	796.984	260.352	237.911	1236.34	-2.24067	0.538691	15.8213	6.96e-05	0.000335138	0.211588	3.47478	Cytoskeleton	Cytoskeleton: motor protein	Cytoskeleton: motor protein: kinesin	klc-1 is an ortholog of human KLC2 (kinesin light chain 2), RP11-73M18.2, and KLC3 (kinesin light chain 3)\; is predicted to have microtubule motor activity\; is involved in establishment of meiotic spindle localization and polar body extrusion after meiotic divisions.	Predicted to enable kinesin binding activity. Involved in establishment of meiotic spindle localization and polar body extrusion after meiotic divisions. Predicted to be located in cytoplasm. Predicted to be part of kinesin complex. Human ortholog(s) of this gene implicated in Alzheimer's disease and relapsing-remitting multiple sclerosis. Is an ortholog of human KLC1 (kinesin light chain 1).	klc-1
WBGene00002215	276.068	233.015	184.819	344.44	377.091	483.622	316.509	0.794621	0.343447	5.29838	0.0213452	0.0409344	1.73462	1.38791	Cytoskeleton	Cytoskeleton: motor protein	Cytoskeleton: motor protein: kinesin	klc-2 is an ortholog of human KLC1 (kinesin light chain 1), KLC2 (kinesin light chain 2), and KLC4 (kinesin light chain 4)\; exhibits kinesin binding activity\; is involved in several processes, including axon extension, establishment of meiotic spindle localization, and locomotion\; localizes to the cytoplasm, kinesin I complex, and nuclear envelope\; is expressed in the head, the muscular syste…	Enables kinesin binding activity. Involved in several processes, including axon extension; establishment of organelle localization; and polar body extrusion after meiotic divisions. Located in cytoplasm and nuclear envelope. Part of kinesin I complex. Expressed in body ganglion; muscle cell; pharynx; and somatic nervous system. Human ortholog(s) of this gene implicated in Alzheimer's disease; SPO…	klc-2
WBGene00002223	1601.58	1921.76	1396.85	744.05	1137.99	1033.55	1305.96	-0.755082	0.329469	5.19512	0.0226504	0.0430606	0.592513	1.36592	Cytoskeleton	Cytoskeleton: motor protein	Cytoskeleton: motor protein: kinesin	klp-12 is an ortholog of human KIF21A (kinesin 21A) and KIF21B (kinesin 21B)\; is predicted to have ATP binding activity, microtubule binding activity, and microtubule motor activity\; is expressed in the head\; human orthologs of this gene are implicated in congenital fibrosis of the extraocular muscles.	Predicted to enable ATP hydrolysis activity; microtubule binding activity; and microtubule motor activity. Predicted to be involved in microtubule-based movement. Predicted to be located in microtubule. Predicted to be part of kinesin complex. Expressed in head. Human ortholog(s) of this gene implicated in congenital fibrosis of the extraocular muscles 1. Is an ortholog of human KIF21B (kinesin f…	klp-12
WBGene00002224	2.88573	4.90558	6.69633	14.1653	5.87892	16.3807	8.48543	1.35546	0.911756	2.19299	0.13864	0.195364	2.55878	0.709156	Cytoskeleton	Cytoskeleton: motor protein	Cytoskeleton: motor protein: kinesin	klp-13 is an ortholog of human KIF19 (kinesin 19)\; is predicted to have ATP binding activity, microtubule binding activity, and microtubule motor activity\; is involved in oviposition\; is expressed in the head, the nervous system, and the sensillum.	Predicted to enable ATP hydrolysis activity; microtubule binding activity; and plus-end-directed microtubule motor activity. Predicted to be involved in microtubule-based movement. Predicted to be located in microtubule. Predicted to be part of kinesin complex. Is an ortholog of human KIF19 (kinesin family member 19).	klp-13
WBGene00002225	2523.09	2640.43	1881.67	761.943	247.755	205.149	1376.67	-2.53561	0.549757	19.024	1.29e-05	8.32e-05	0.172467	4.07997	Cytoskeleton	Cytoskeleton: motor protein	Cytoskeleton: motor protein: kinesin	klp-15 is an ortholog of human KIF12 (kinesin 12), KIFC1 (kinesin C1), and KIFC3 (kinesin C3)\; exhibits ATP-dependent microtubule motor activity, minus-end-directed\; is involved in chromosome segregation and microtubule-based movement\; is expressed in the germ line and the hypodermis.	Enables minus-end-directed microtubule motor activity. Involved in chromosome segregation and microtubule-based movement. Predicted to be located in microtubule cytoskeleton and nucleus. Predicted to be part of kinesin complex. Expressed in germ line and hypodermis. Is an ortholog of human KIFC1 (kinesin family member C1).	klp-15
WBGene00002226	2290.3	2017.42	1354	682.17	232.637	245.711	1137.04	-2.28626	0.518059	17.7561	2.51e-05	0.000144888	0.205006	3.83897	Cytoskeleton	Cytoskeleton: motor protein	Cytoskeleton: motor protein: kinesin	klp-16 is an ortholog of human KIF12 (kinesin 12), KIFC1 (kinesin C1), and KIFC3 (kinesin C3)\; is predicted to have ATP-dependent microtubule motor activity\; is involved in chromosome segregation\; localizes to the neuronal cell body\; is expressed in several tissues, including the ABa, the ABp, the germ line, the germline blastomere, and the somatic blastomere.	Predicted to enable ATP hydrolysis activity; microtubule binding activity; and microtubule motor activity. Involved in chromosome segregation. Located in neuronal cell body. Expressed in several structures, including ABa; EMS; Psub2; germ line; and head.	klp-16
WBGene00002227	2.88573	13.4904	52.2313	54.4245	60.4689	45.242	38.1238	1.23731	0.859855	2.01246	0.156012	0.215362	2.35758	0.66683	Cytoskeleton	Cytoskeleton: motor protein	Cytoskeleton: motor protein: kinesin	klp-17 is an ortholog of human KIF4A, KIFC3 (kinesin C3), and KIFC1 (kinesin C1)\; is predicted to have ATP binding activity, microtubule binding activity, and microtubule motor activity\; is involved in chromosome segregation.	Predicted to enable microtubule binding activity. Involved in chromosome segregation. Predicted to be located in microtubule cytoskeleton. Expressed in germ line and sperm.	klp-17
WBGene00002228	2269.14	2165.81	1546.85	695.59	343.497	322.155	1223.84	-2.13551	0.427843	22.9701	1.65e-06	1.57e-05	0.227587	4.80506	Cytoskeleton	Cytoskeleton: motor protein	Cytoskeleton: motor protein: kinesin	klp-18 is an ortholog of human KIF15 (kinesin 15)\; is predicted to have ATP binding activity, microtubule binding activity, and microtubule motor activity\; is involved in spindle assembly involved in meiosis\; localizes to the cell cortex, microtubule, and spindle pole\; is expressed in the germ line.	Predicted to enable ATP hydrolysis activity; microtubule binding activity; and microtubule motor activity. Involved in meiotic spindle assembly. Located in cell cortex; microtubule; and spindle pole. Expressed in Z2; Z3; and germ line. Is an ortholog of human KIF15 (kinesin family member 15).	klp-18
WBGene00002229	5211.62	5722.36	3654.85	1463.5	659.279	525.744	2872.89	-2.46151	0.477598	23.8773	1.03e-06	1.08e-05	0.181557	4.96561	Cytoskeleton	Cytoskeleton: motor protein	Cytoskeleton: motor protein: kinesin	klp-19 is an ortholog of human KIF4A (kinesin 4A) and KIF4B (kinesin 4B)\; is predicted to have ATP binding activity, microtubule binding activity, and microtubule motor activity\; is involved in meiotic chromosome condensation and meiotic spindle midzone assembly\; localizes to the condensed nuclear chromosome, nucleoplasm, and spindle\; is expressed in the germ line\; human orthologs of this ge…	Predicted to enable ATP hydrolysis activity; microtubule binding activity; and microtubule motor activity. Involved in meiotic chromosome condensation and meiotic spindle midzone assembly. Located in condensed nuclear chromosome; nucleoplasm; and spindle. Expressed in germ line. Human ortholog(s) of this gene implicated in non-syndromic X-linked intellectual disability 100. Is an ortholog of huma…	klp-19
WBGene00002216	76.9527	34.3391	50.8921	134.943	89.0237	82.6837	78.139	0.913424	0.482447	3.55064	0.0595225	0.0968476	1.88351	1.01391	Cytoskeleton	Cytoskeleton: motor protein	Cytoskeleton: motor protein: kinesin	klp-3 is an ortholog of human KIFC1 (kinesin C1), KIFC2 (kinesin C2), and KIFC3 (kinesin C3)\; is predicted to have ATP binding activity, ATP-dependent microtubule motor activity, minus-end-directed, and microtubule binding activity\; is involved in chromosome separation\; is expressed in the marginal cell.	Predicted to enable microtubule binding activity. Involved in chromosome separation. Predicted to be located in microtubule cytoskeleton. Expressed in marginal cell. Is an ortholog of human KIFC3 (kinesin family member C3).	klp-3
WBGene00002217	123.124	106.696	91.07	233.354	339.298	394.698	214.707	1.58933	0.374062	17.377	3.07e-05	0.000171345	3.00909	3.76613	Cytoskeleton	Cytoskeleton: motor protein	Cytoskeleton: motor protein: kinesin	klp-4 is an ortholog of human KIF13A (kinesin 13A) and KIF13B (kinesin 13B)\; is predicted to have ATP binding activity, microtubule binding activity, and microtubule motor activity\; localizes to the axon, cytoplasmic microtubule, and neuronal cell body\; is expressed in the alimentary system, the digestive tract, the head, and the nervous system.	Predicted to enable ATP hydrolysis activity; microtubule binding activity; and microtubule motor activity. Predicted to be involved in cytoskeleton-dependent intracellular transport and microtubule-based movement. Located in axon; cytoplasmic microtubule; and neuronal cell body. Expressed in distal tip cell; dorsal nerve cord; head; and ventral nerve cord. Is an ortholog of human KIF13A (kinesin …	klp-4
WBGene00002218	0	2.45279	4.0178	2.23662	5.87892	3.90018	3.08105	0.938641	1.47278	0.399876	0.527153	0.589443	1.91672	0.229558	Cytoskeleton	Cytoskeleton: motor protein	Cytoskeleton: motor protein: kinesin	klp-6 is predicted to have ATP binding activity, microtubule binding activity, and microtubule motor activity\; localizes to several cellular components, including the neuron projection, neuronal cell body, and non-motile cilium\; is expressed in several tissues, including the head and the nervous system\; is used to study autosomal dominant polycystic kidney disease.	Predicted to enable ATP hydrolysis activity; microtubule binding activity; and microtubule motor activity. Predicted to be involved in cytoskeleton-dependent intracellular transport and microtubule-based movement. Located in neuronal cell body and plasma membrane bounded cell projection. Expressed in ciliated neurons; head; tail; and in male. Is an ortholog of human KIF28P (kinesin family member …	klp-6
WBGene00002219	2124.86	2178.08	1604.44	737.341	474.513	587.366	1284.43	-1.71507	0.332137	25.2759	4.97e-07	6.06e-06	0.304588	5.21721	Cytoskeleton	Cytoskeleton: motor protein	Cytoskeleton: motor protein: kinesin	klp-7 is an ortholog of human KIF2A (kinesin 2A), KIF2B (kinesin 2B), and KIF2C (kinesin 2C)\; is predicted to have ATP binding activity, microtubule binding activity, and microtubule motor activity\; is involved in several processes, including maintenance of centrosome location, microtubule cytoskeleton organization, and regulation of mitotic cell cycle\; localizes to the condensed chromosome ki…	Enables kinetochore binding activity. Involved in several processes, including maintenance of centrosome location; microtubule cytoskeleton organization; and regulation of cell cycle. Located in centrosome; kinetochore; and meiotic spindle pole. Expressed in distal tip cell; neurons; seam cell; and tail. Human ortholog(s) of this gene implicated in colorectal cancer and complex cortical dysplasia…	klp-7
WBGene00006831	100.038	69.9045	91.07	188.622	162.93	168.488	130.175	0.992597	0.34763	8.05592	0.00453553	0.0109913	1.98976	1.95895	Cytoskeleton	Cytoskeleton: motor protein	Cytoskeleton: motor protein: kinesin	unc-104 is an ortholog of human KIF1A (kinesin 1A) and KIF1B (kinesin 1B)\; exhibits ATP-dependent microtubule motor activity, plus-end-directed, cytoskeletal protein binding activity, and phosphatidylinositol phosphate binding activity\; is involved in several processes, including chemical synaptic transmission, nervous system development, and regulation of intracellular transport\; localizes to…	Enables cytoskeletal protein binding activity; phosphatidylinositol phosphate binding activity; and plus-end-directed microtubule motor activity. Involved in several processes, including chemical synaptic transmission; regulation of cellular component organization; and regulation of cellular localization. Located in axon; presynapse; and somatodendritic compartment. Expressed in epithelial cell; …	unc-104
WBGene00006974	1885.34	2030.91	1388.82	573.321	195.684	198.909	1045.5	-2.45408	0.511759	20.7104	5.34e-06	4.09e-05	0.182494	4.38841	Cytoskeleton	Cytoskeleton: motor protein	Cytoskeleton: motor protein: kinesin	zen-4 is an ortholog of human KIF23\; exhibits several functions, including ATP-dependent microtubule motor activity, plus-end-directed, identical protein binding activity, and microtubule binding activity\; is involved in several processes, including microtubule-based movement, nuclear division, and pronuclear migration\; localizes to the cleavage furrow, intracellular organelle, and midbody\; i…	Enables several functions, including identical protein binding activity; microtubule binding activity; and plus-end-directed microtubule motor activity. Involved in several processes, including nuclear division; pronuclear migration; and regulation of actomyosin contractile ring contraction. Located in cleavage furrow; microtubule cytoskeleton; and midbody. Part of centralspindlin complex. Expres…	zen-4
WBGene00006874	103.886	164.337	136.605	165.51	262.872	209.049	173.71	0.656561	0.382838	2.91857	0.0875657	0.133553	1.57632	0.874346	Cytoskeleton	Cytoskeleton: motor protein	Cytoskeleton: motor protein: unassigned	vab-8 is an ortholog of human KIF26A (kinesin 26A), KIF21B, and KIF21A\; is predicted to have ATP binding activity, microtubule binding activity, and microtubule motor activity\; is involved in several processes, including generation of neurons, mesodermal cell migration, and oviposition\; colocalizes with the striated muscle thin filament\; is expressed in the body wall musculature, the head, an…	Predicted to enable ATP binding activity; microtubule binding activity; and microtubule motor activity. Involved in several processes, including generation of neurons; negative regulation of motor neuron migration; and oviposition. Located in striated muscle thin filament. Expressed in body wall musculature and neurons. Is an ortholog of human KIF26A (kinesin family member 26A) and KIF26B (kinesi…	vab-8
WBGene00043948	5.77145	0	0	0	0	2.34011	1.35193	-1.32294	3.15429	0.17314	0.677336	0.725861	0.39972	0.139146	Cytoskeleton	Cytoskeleton: motor protein	Cytoskeleton: motor protein: unassigned	ZC262.7 is predicted to have microtubule motor activity.	Enriched in F cell and U cell based on single-cell RNA-seq studies. Is affected by several genes including daf-16; hsf-1; and alg-1 based on RNA-seq; proteomic; and microarray studies. Is affected by six chemicals including nicotine; Sodium Chloride; and Psoralens based on proteomic and RNA-seq studies. Human ortholog(s) of this gene implicated in several diseases, including Alzheimer's disease 3…	0
WBGene00007740	0	2.45279	1.33927	6.70987	1.67969	4.68021	2.81031	1.84136	1.59051	1.32918	0.248951	0.317574	3.58348	0.498156	Cytoskeleton	Cytoskeleton: paxillin	Cytoskeleton: paxillin	C26C6.6 is an ortholog of human PXN (paxillin), LPXN (leupaxin), and LMO2 (LIM domain only 2)\; is predicted to have metal ion binding activity.	Predicted to enable metal ion binding activity. Predicted to be involved in DNA-templated transcription.	0
[truncated: 15,278 more rows]

## Sheet: 2. N2_sams1_D7_all
WormBase ID	T_R1_D7_EV_1	T_R3_D7_EV_3	T_R5_D7_EV_4	T_R1_D7_Sams1_2	T_R3_D7_Sams1_16	T_R5_D7_Sams1_6	baseMean	log2FoldChange	lfcSE	stat	pvalue	padj	foldChange	log10padj	WormCat1	WormCat2	WormCat3	Automated Description	automated_description	Gene name
[truncated: 15,817 more rows]

[truncated: 4 more sheets: 3. WormCat1, 4. WormCat2, 5. WormCat3, 6. Principal Components]
