# Supplementary material for: Distinct S-adenosylmethionine synthases link phosphatidylcholine to mitochondrial function and stress survival
Source: PLoS Biol. 2025 Dec 1;23(12):e3003075. doi: 10.1371/journal.pbio.3003075 (PMC12680360; doi:10.1371/journal.pbio.3003075)
Supplement: S4 Table — Lipid classes detected by LCMS and normalized to total lipid levels. Significance determined by paired Students T test. Tab 1: Values for lipid class measurements. Tab 2: Filters for LCMS. Tabs 3–11: t tests for lipid classes in Figs 7B or S6A–S6H. (XLSX) [file pbio.3003075.s014.xlsx]

## Sheet: Legend
Data S3: Lipid classes in Control, sams-1, sams-4 and pcyt-1 animals. Lipid classes detected by LCMS and normalized to total lipid levels. Significance determined by paired Students T test.
List of Tabs:
Legend
Tab 1: Lipid class levels.
Tab 2: Filters for LCMS.
Tabs 3-11: t test results for lipid classes in main or supplementa figures

## Sheet: 1. Lipid Classes
Normalized to total lipid signal
		EV.1	EV.2	EV.3	EV.4	Sams 1.1	Sams 1.	Sams 1.3	Sams 1.4	Sams 4.1	Sams 4.2	Sams 4.3	Sams 4.4	Pcyt 1.1	Pcyt 1.2	Pcyt 1.3	Pcyt 1.4
ClassKey	# Lipids
SM	21	0.00507365	0.00528961	0.00410941	0.00372247	0.00418593	0.00487157	0.0036788	0.00425052	0.00455287	0.00569095	0.00322949	0.00481904	0.00494882	0.00482983	0.00265256	0.00374852
Cer	19	0.0015716	0.00134636	0.0018993	0.00146692	0.00172405	0.0015705	0.0017286	0.00182931	0.00156284	0.00184911	0.002154	0.00251239	0.00120872	0.00125937	0.00105737	0.00135611
PE	209	0.0625698	0.0639472	0.0622651	0.0544515	0.0659639	0.0701947	0.0664877	0.068091	0.0637595	0.0691778	0.0491378	0.0591707	0.0699808	0.0775511	0.0576385	0.066275
PC	174	0.621674	0.595715	0.57566	0.579446	0.477102	0.42439	0.439416	0.448914	0.584789	0.628128	0.551982	0.603038	0.544959	0.511877	0.397734	0.481002
TG	276	0.277641	0.298245	0.317385	0.324087	0.407291	0.450751	0.442614	0.435671	0.315149	0.258022	0.361176	0.293717	0.32351	0.345262	0.493863	0.397132
Hex1Cer	1	3.13018e-05	2.3726e-05	2.24254e-05	2.5847e-05	1.59927e-05	2.12812e-05	1.8252e-05	1.97753e-05	3.15362e-05	2.40749e-05	1.78764e-05	1.43285e-05	2.15777e-05	2.2e-05	1.45706e-05	1.64286e-05
Ch	1	7.94996e-06	6.77399e-06	1.30877e-05	1.37795e-05	1.57098e-05	1.588e-05	1.93571e-05	1.15491e-05	8.29395e-06	1.01869e-05	1.68217e-05	5.15717e-06	1.03079e-05	1.37927e-05	2.95808e-05	1.13154e-05
Co	3	0.00609259	0.00598984	0.00697726	0.00691775	0.0070545	0.00608698	0.00809299	0.00799739	0.00530953	0.00654122	0.0056171	0.00653445	0.00855268	0.00877839	0.00808673	0.00861877
PA	10	0.000200198	0.000504429	0.00061177	0.000474993	0.000314339	0.000459067	0.000400636	0.000474484	0.000292514	0.000580185	0.000390231	0.000472911	0.000260147	0.000644063	0.000457245	0.000480103
PS	21	0.000641942	0.00130714	0.00152343	0.00116618	0.00103595	0.00139961	0.00137766	0.001301	0.00107341	0.00159465	0.000998449	0.00105962	0.000859071	0.00193002	0.00155237	0.00135576
PI	37	0.000603746	0.00161473	0.00202511	0.00152396	0.00264623	0.00348835	0.00331197	0.00344261	0.00118273	0.00165644	0.00116006	0.00113586	0.00250803	0.00532934	0.00398403	0.00352584
DG	86	0.0157745	0.0201534	0.0202045	0.0205902	0.0272296	0.0274739	0.0260416	0.0219677	0.0147406	0.019131	0.0158155	0.0172201	0.0331585	0.0368442	0.0270273	0.0282043
PG	2	0.000353186	0.000441784	0.000423887	0.000321455	0.000141642	0.00014585	0.000137593	0.000162964	0.000378607	0.000538033	0.000312803	0.000495968	0.000187472	0.00018572	0.000107859	0.000167262
CL	3	4.36083e-06	5.6992e-06	1.31555e-05	7.34446e-06	6.99578e-06	7.22883e-06	1.68536e-05	1.16052e-05	7.15938e-06	6.16397e-06	1.38609e-05	1.10231e-05	3.78897e-06	1.30695e-05	1.59498e-05	1.06866e-05
AcCa	17	0.000616939	0.00068027	0.000726559	0.00074358	0.00135079	0.00144122	0.00117371	0.00119338	0.000406333	0.000692517	0.000681145	0.000892847	0.00190612	0.00169347	0.00130504	0.00144085
LPE	33	0.00101985	0.00095503	0.00111229	0.000922942	0.0011128	0.00152312	0.00121094	0.00122571	0.00101011	0.00115733	0.00120736	0.0013531	0.00135785	0.000947299	0.00122139	0.00143387
LPC	31	0.00569493	0.00330564	0.00456041	0.00372931	0.00219654	0.0055343	0.00367052	0.0030185	0.00540005	0.00448933	0.00564135	0.00723226	0.00556675	0.00168833	0.0025164	0.00459831
MG	3	6.35757e-05	6.8715e-05	5.53861e-05	6.36573e-05	5.696e-05	3.95361e-05	4.15863e-05	2.46797e-05	5.47864e-05	8.95347e-05	4.19486e-05	2.76782e-05	7.83309e-05	0.000144243	5.7021e-05	4.73315e-05
SPH	3	0.000156196	0.000132077	0.000120085	0.000114695	0.000375146	0.000478829	0.000409386	0.000287358	0.000150961	0.000140556	0.000241419	0.000190212	0.000325868	0.000336941	0.000476474	0.000375053
FA	13	0.000208532	0.000267212	0.00029186	0.000209705	0.000179813	0.000107332	0.000151261	0.000105491	0.000139925	0.000480728	0.000164683	9.77749e-05	0.000596442	0.000649887	0.000202302	0.000199823

## Sheet: 2. Filters
Filter information from LCMS
ClassKey = "Ch" and MainIon = "M+H-H2O" or
ClassKey = "Ch-D7" and MainIon = "M+H-H2O" or
ClassKey = "Hex1Cer" and MainIon = "M+H" or ClassKey = "Hex1Cer" and MainIon = "M+HCOO" or
ClassKey = "Hex2Cer" and MainIon = "M+H" or ClassKey = "Hex1Cer" and MainIon = "M+HCOO" or
ClassKey = "Hex3Cer" and MainIon = "M+H" or ClassKey = "Hex1Cer" and MainIon = "M+HCOO" or
(ClassKey = "Cer" and MainIon = "M+H" or ClassKey = "Cer" and MainIon = "M+HCOO") or
(ClassKey = "SPH" and MainIon = "M+H" or ClassKey = "SPH" and MainIon = "M+H-H2O") or
ClassKey = "ChE" and MainIon = "M+NH4" or
ClassKey = "LSM" and MainIon = "M+H" or
ClassKey = "SM" and MainIon = "M+H" or
ClassKey = "MG" and MainIon = "M+H" or
ClassKey = "FA" and MainIon = "M-H" or
TotalGrade <> "C" and ClassKey = "TG" and MainIon = "M+NH4" or
TotalGrade <> "C" and (ClassKey = "DG" and MainIon = "M+NH4" or ClassKey = "DG" and MainIon = "M+Na") or
TotalGrade <> "C" and (ClassKey = "Co" and MainIon = "M+NH4" or ClassKey = "Co" and MainIon = "M+H") or
TotalGrade <> "C" and ClassKey = "AcCa" and MainIon = "M+H" or
TotalGrade <> "C" and ClassKey = "CL" and MainIon = "M-H" or
TotalGrade <> "C" and ClassKey = "DLCL" and MainIon = "M-H" or
TotalGrade <> "C" and ClassKey = "MLCL" and MainIon = "M-H" or
TotalGrade <> "C" and ClassKey = "LPA" and MainIon = "M-H" or
TotalGrade <> "C" and ClassKey = "PA" and MainIon = "M-H" or
TotalGrade <> "C" and (ClassKey = "LPC" and MainIon = "M+H" or ClassKey = "LPC" and MainIon = "M+HCOO") or
TotalGrade <> "C" and (ClassKey = "PC" and MainIon = "M+H" or ClassKey = "PC" and MainIon = "M+HCOO") or
TotalGrade <> "C" and (ClassKey = "LPE" and MainIon = "M+H" or ClassKey = "LPE" and MainIon = "M-H") or
TotalGrade <> "C" and (ClassKey = "PE" and MainIon = "M+H" or ClassKey = "PE" and MainIon = "M-H") or
TotalGrade <> "C" and (ClassKey = "LPG" and MainIon = "M+NH4" or ClassKey = "LPG" and MainIon = "M-H") or
TotalGrade <> "C" and (ClassKey = "PG" and MainIon = "M+NH4" or ClassKey = "PG" and MainIon = "M-H") or
TotalGrade <> "C" and (ClassKey = "LPI" and MainIon = "M+NH4" or ClassKey = "LPI" and MainIon = "M-H") or
TotalGrade <> "C" and (ClassKey = "PI" and MainIon = "M+NH4" or ClassKey = "PI" and MainIon = "M-H") or
TotalGrade <> "C" and (ClassKey = "LPS" and MainIon = "M+H" or ClassKey = "LPS" and MainIon = "M-H") or
TotalGrade <> "C" and (ClassKey = "PS" and MainIon = "M+H" or ClassKey = "PS" and MainIon = "M-H")

## Sheet: 3. Paired t test of PC
Table Analyzed	PC	PC	PC
Column B	sams-1	sams-4	pcyt-1
vs.	vs.	vs.	vs.
Column A	EV	EV	EV
Paired t test
P value	0.0005	0.9512	0.0184
P value summary	***	ns	*
Significantly different (P < 0.05)?	Yes	No	Yes
One- or two-tailed P value?	Two-tailed	Two-tailed	Two-tailed
t, df	t=16.14, df=3	t=0.06639, df=3	t=4.679, df=3
Number of pairs	4	4	4
How big is the difference?
Mean of differences (B - A)	-0.1457	-0.001137	-0.1092
SD of differences	0.01805	0.03427	0.04669
SEM of differences	0.009023	0.01713	0.02334
95% confidence interval	-0.1744 to -0.1170	-0.05567 to 0.05339	-0.1835 to -0.03494
R squared (partial eta squared)	0.9886	0.001467	0.8795
How effective was the pairing?
Correlation coefficient (r)	0.6511	0.2165	0.8482
P value (one tailed)	0.1745	0.3917	0.0759
P value summary	ns	ns	ns
Was the pairing significantly effective?	No	No	No

## Sheet: 4. Paired t test of TG
Table Analyzed	TG	TG	TG
Column B	sams-1	sams-4	pcyt-1
vs.	vs.	vs.	vs.
Column A	EV	EV	EV
Paired t test
P value	0.0006	0.9111	0.0697
P value summary	***	ns	ns
Significantly different (P < 0.05)?	Yes	No	No
One- or two-tailed P value?	Two-tailed	Two-tailed	Two-tailed
t, df	t=15.25, df=3	t=0.1213, df=3	t=2.767, df=3
Number of pairs	4	4	4
How big is the difference?
Mean of differences (B - A)	0.1297	0.002675	0.0856
SD of differences	0.01701	0.04411	0.06187
SEM of differences	0.008506	0.02205	0.03093
95% confidence interval	0.1027 to 0.1568	-0.06751 to 0.07286	-0.01285 to 0.1840
R squared (partial eta squared)	0.9873	0.00488	0.7185
How effective was the pairing?
Correlation coefficient (r)	0.6386	0.1944	0.7452
P value (one tailed)	0.1807	0.4028	0.1274
P value summary	ns	ns	ns
Was the pairing significantly effective?	No	No	No

## Sheet: 5. Paired t test of PE
Table Analyzed	PE	PE	PE
Column B	sams-1	sams-4	pcyt-1
vs.	vs.	vs.	vs.
Column A	EV	EV	EV
Paired t test
P value	0.0603	0.9153	0.1844
P value summary	ns	ns	ns
Significantly different (P < 0.05)?	No	No	No
One- or two-tailed P value?	Two-tailed	Two-tailed	Two-tailed
t, df	t=2.945, df=3	t=0.1155, df=3	t=1.717, df=3
Number of pairs	4	4	4
How big is the difference?
Mean of differences (B - A)	0.006873	-0.0004975	0.00705
SD of differences	0.004668	0.008611	0.00821
SEM of differences	0.002334	0.004306	0.004105
95% confidence interval	-0.0005549 to 0.01430	-0.01420 to 0.01320	-0.006014 to 0.02011
R squared (partial eta squared)	0.743	0.004431	0.4958
How effective was the pairing?
Correlation coefficient (r)	0.02075	0.2267	0.2748
P value (one tailed)	0.4896	0.3867	0.3626
P value summary	ns	ns	ns
Was the pairing significantly effective?	No	No	No

## Sheet: 6. Paired t test of DG
Table Analyzed	DG	DG	DG
Column B	sams-1	sams-4	pcyt-1
vs.	vs.	vs.	vs.
Column A	EV	EV	EV
Paired t test
P value	0.0523	0.0631	0.0236
P value summary	ns	ns	*
Significantly different (P < 0.05)?	No	No	Yes
One- or two-tailed P value?	Two-tailed	Two-tailed	Two-tailed
t, df	t=3.125, df=3	t=2.889, df=3	t=4.267, df=3
Number of pairs	4	4	4
How big is the difference?
Mean of differences (B - A)	0.0065	-0.00245	0.01213
SD of differences	0.00416	0.001696	0.005686
SEM of differences	0.00208	0.0008482	0.002843
95% confidence interval	-0.0001199 to 0.01312	-0.005149 to 0.0002492	0.003083 to 0.02118
R squared (partial eta squared)	0.765	0.7355	0.8585
How effective was the pairing?
Correlation coefficient (r)	-0.4824	0.6843	-0.3118
P value (one tailed)	0.2588	0.1579	0.3441
P value summary	ns	ns	ns
Was the pairing significantly effective?	No	No	No

## Sheet: 7. Paired t test of PG
Table Analyzed	PG	PG	PG
Column B	sams-1	sams-4	pcyt-1
vs.	vs.	vs.	vs.
Column A	EV	EV	EV
Paired t test
P value	0.0046	0.4758	0.0107
P value summary	**	ns	*
Significantly different (P < 0.05)?	Yes	No	Yes
One- or two-tailed P value?	Two-tailed	Two-tailed	Two-tailed
t, df	t=7.658, df=3	t=0.8129, df=3	t=5.700, df=3
Number of pairs	4	4	4
How big is the difference?
Mean of differences (B - A)	-0.000235	5e-05	-0.0002175
SD of differences	6.137e-05	0.000123	7.632e-05
SEM of differences	3.069e-05	6.151e-05	3.816e-05
95% confidence interval	-0.0003327 to -0.0001373	-0.0001457 to 0.0002457	-0.0003389 to -9.606e-005
R squared (partial eta squared)	0.9513	0.1805	0.9155
How effective was the pairing?
Correlation coefficient (r)	-0.4138	-0.05109	-0.2713
P value (one tailed)	0.2931	0.4745	0.3643
P value summary	ns	ns	ns
Was the pairing significantly effective?	No	No	No

## Sheet: 8. Paired t test of AcA
Table Analyzed	AcA	AcA	AcA
Column B	sams-1	sams-4	pcyt-1
vs.	vs.	vs.	vs.
Column A	EV	EV	EV
Paired t test
P value	0.0062	0.772	0.0114
P value summary	**	ns	*
Significantly different (P < 0.05)?	Yes	No	Yes
One- or two-tailed P value?	Two-tailed	Two-tailed	Two-tailed
t, df	t=6.915, df=3	t=0.3171, df=3	t=5.578, df=3
Number of pairs	4	4	4
How big is the difference?
Mean of differences (B - A)	0.0005979	-2.363e-05	0.0008945
SD of differences	0.0001729	0.000149	0.0003207
SEM of differences	8.647e-05	7.451e-05	0.0001604
95% confidence interval	0.0003227 to 0.0008731	-0.0002607 to 0.0002135	0.0003842 to 0.001405
R squared (partial eta squared)	0.941	0.03243	0.9121
How effective was the pairing?
Correlation coefficient (r)	-0.7033	0.9248	-0.936
P value (one tailed)	0.1484	0.0376	0.032
P value summary	ns	*	*
Was the pairing significantly effective?	No	Yes	Yes

## Sheet: 9. Paired t test of CL
Table Analyzed	CL	CL	CL
Column C	sams-4	pcyt-1	sams-1
vs.	vs.	vs.	vs.
Column A	EV	EV	EV
Paired t test
P value	0.0944	0.141	0.0152
P value summary	ns	ns	*
Significantly different (P < 0.05)?	No	No	Yes
One- or two-tailed P value?	Two-tailed	Two-tailed	Two-tailed
t, df	t=2.417, df=3	t=1.988, df=3	t=5.022, df=3
Number of pairs	4	4	4
How big is the difference?
Mean of differences (C - A)	1.91e-06	3.235e-06	3.033e-06
SD of differences	1.58e-06	3.255e-06	1.208e-06
SEM of differences	7.901e-07	1.628e-06	6.038e-07
95% confidence interval	-6.045e-007 to 4.425e-006	-1.945e-006 to 8.415e-006	1.111e-006 to 4.954e-006
R squared (partial eta squared)	0.6608	0.5684	0.8937
How effective was the pairing?
Correlation coefficient (r)	0.9131	0.7795	0.9753
P value (one tailed)	0.0434	0.1102	0.0123
P value summary	*	ns	*
Was the pairing significantly effective?	Yes	No	Yes

[truncated: 2 more sheets: 10. Paired t test of CoQ, 11. Paired t test of SPH]
