# Supplementary material for: Distinct S-adenosylmethionine synthases link phosphatidylcholine to mitochondrial function and stress survival
Source: PLoS Biol. 2025 Dec 1;23(12):e3003075. doi: 10.1371/journal.pbio.3003075 (PMC12680360; doi:10.1371/journal.pbio.3003075)
Supplement: S5 Table — (XLSX) [file pbio.3003075.s015.xlsx]

## Sheet: Strain_List
Strain	Genotype	Source
N2	wild type	CGC
HA1947	sams-1(ok3033)	Walker, Cell 2011
SJZ204	foxSi37 [ges-1p::tomm-20::mKate2::HA::tbb-2 3' UTR] I. Transgene inserted into oxTi185.	CGC
SJZ47	foxSi16 [myo-3p::tomm-20::mKate2::HA::tbb-2 3' UTR] I. Transgene inserted into oxTi185	CGC
DLM4	uwaSi2 II; unc-119(ed3) III	CGC
WAL	uwaSi2 II; unc-119(ed3); ges-1::tomm-20::mKate	this paper
VC1998	C25H3.11(ok2632)/mIn1 [mIs14 dpy-10(e128)] II.	CGC
VK3835	vkIs3785 [nhx-2p::gfp::lgg-1::mKate2]; inserted into LG X.	CGC
