# Supplementary material for: Distinct S-adenosylmethionine synthases link phosphatidylcholine to mitochondrial function and stress survival
Source: PLoS Biol. 2025 Dec 1;23(12):e3003075. doi: 10.1371/journal.pbio.3003075 (PMC12680360; doi:10.1371/journal.pbio.3003075)
Supplement: S1 Data — (XLSX) [file pbio.3003075.s016.xlsx]

## Sheet: Fig6D
Control	sams-1
1	1.345
0.759	0.883
1.227	0.584
1	0.53
0.602	0.844
0.782	0.78
1	0.918
0.919	1.029
Welches T test
Table Analyzed	Data 1
Column B	sams-1
vs.	vs.
Column A	Control
Unpaired t test with Welch's correction
P value	0.6849
P value summary	ns
Significantly different (P < 0.05)?	No
One- or two-tailed P value?	Two-tailed
Welch-corrected t, df	t=0.4150, df=12.99
How big is the difference?
Mean of column A	0.9111
Mean of column B	0.8641
Difference between means (B - A) ± SEM	-0.04700 ± 0.1132
95% confidence interval	-0.2917 to 0.1977
R squared (eta squared)	0.01309
F test to compare variances
F, DFn, Dfd	1.774, 7, 7
P value	0.4672
P value summary	ns
Significantly different (P < 0.05)?	No
Data analyzed
Sample size, column A	8
Sample size, column B	8

## Sheet: Fig6_F, Fig7D 
Control	Control Ch	sams-1	sams-1 CH	sams-4	sams-5
1690	1280	240	1660	1660	1430		Control, sams-1, sams-4 and sams-5 are Figure 6_F
1270	850	360	1900	740	1480		Control, Control Choline, sams-1, sams-1 Choline are Figure 7_D
1460	1430	140	540	1570	1980
1530	1210	940	1770	770	1450
590	1060	60	1710	1810	1340
1780	1140	280	1040	1650	1200
1000	950	210	990	1600	1040
790	1020	550	890	440	1700
1060	640	460	580	1130	920
1660	2160	330	1200	890	400
530	1250	1260	890	1710	1440
1270	1430	160	1740	1290	400
1590		250	1840	1560	710
1600		330	1390	1620	1350
1170		370			1020
		290
Mann-Whitney test			Mann-Whitney test			Mann-Whitney test			Mann-Whitney test			Mann-Whitney test
Table Analyzed	41924		Table Analyzed	41924		Table Analyzed	41924		Table Analyzed	41924		Table Analyzed	41924
Column B	Control Ch		Column C	sams-1		Column D	sams-1 CH		Column E	sams-4		Column F	sams-5
vs.	vs.		vs.	vs.		vs.	vs.		vs.	vs.		vs.	vs.
Column A	Control		Column A	Control		Column C	sams-1		Column A	Control		Column A	Control
Mann Whitney test			Mann Whitney test			Mann Whitney test			Mann Whitney test			Mann Whitney test
P value	0.4061		P value	<0.0001		P value	<0.0001		P value	0.6132		P value	0.5325
Exact or approximate P value?	Exact		Exact or approximate P value?	Exact		Exact or approximate P value?	Exact		Exact or approximate P value?	Exact		Exact or approximate P value?	Exact
P value summary	ns		P value summary	****		P value summary	****		P value summary	ns		P value summary	ns
Significantly different (P < 0.05)?	No		Significantly different (P < 0.05)?	Yes		Significantly different (P < 0.05)?	Yes		Significantly different (P < 0.05)?	No		Significantly different (P < 0.05)?	No
One- or two-tailed P value?	Two-tailed		One- or two-tailed P value?	Two-tailed		One- or two-tailed P value?	Two-tailed		One- or two-tailed P value?	Two-tailed		One- or two-tailed P value?	Two-tailed
Sum of ranks in column A,B	227.5 , 150.5		Sum of ranks in column A,C	350 , 146		Sum of ranks in column C,D	148 , 317		Sum of ranks in column A,E	213 , 222		Sum of ranks in column A,F	248 , 217
Mann-Whitney U	72.5		Mann-Whitney U	10		Mann-Whitney U	12		Mann-Whitney U	93		Mann-Whitney U	97
Difference between medians			Difference between medians			Difference between medians			Difference between medians			Difference between medians
Median of column A	1270, n=15		Median of column A	1270, n=15		Median of column C	310.0, n=16		Median of column A	1270, n=15		Median of column A	1270, n=15
Median of column B	1175, n=12		Median of column C	310.0, n=16		Median of column D	1295, n=14		Median of column E	1565, n=14		Median of column F	1340, n=15
Difference: Actual	-95		Difference: Actual	-960		Difference: Actual	985		Difference: Actual	295		Difference: Actual	70
Difference: Hodges-Lehmann	-150		Difference: Hodges-Lehmann	-940		Difference: Hodges-Lehmann	870		Difference: Hodges-Lehmann	55		Difference: Hodges-Lehmann	-110

## Sheet: Fig6G
Control	Control Ch	sams-1	sams-1 CH	sams-4	sams-5
194.018	202.975	112.7	190.476	205.558	195.714
180.97	187.974	120.838	191.797	163.981	196.263
202.998	200.355	100.856	126.929	218.689	181.028
227.388	203.045	292.056	181.847	169.687	218.209
194.311	188.149	74.572	192.931	197.666	209.557
186.781	181.204	116.991	175.253	205.29	215.275
197.444	198.672	133.535	179.754	214.491	204.904
188.184	145.192	156.908	177.381	126.707	209.943
244.937	153.155	113.589	129.501	234.227	236.87
226.441	206.763	139.487	185.156	142.187	156.054
214.164	193.048	305.046	153.833	194.615	212.398
175.077	208.119	101.347	219.612	196.474	202.027
192.148		125	214.444	227.668	182.432
188.161		122.486	207.768	203.442	203.922
194.72		139.358			204.553
		106.959
Mann-Whitney test			Mann-Whitney test			Mann-Whitney test			Mann-Whitney test			Mann-Whitney test
Table Analyzed	041924_footprint		Table Analyzed	041924_footprint		Table Analyzed	041924_footprint		Table Analyzed	041924_footprint		Table Analyzed	041924_footprint
Column B	Control Ch		Column C	sams-1		Column D	sams-1 CH		Column E	sams-4		Column F	sams-5
vs.	vs.		vs.	vs.		vs.	vs.		vs.	vs.		vs.	vs.
Column A	Control		Column A	Control		Column C	sams-1		Column A	Control		Column A	Control
Mann Whitney test			Mann Whitney test			Mann Whitney test			Mann Whitney test			Mann Whitney test
P value	0.548		P value	0.0002		P value	0.0013		P value	0.78		P value	0.3453
Exact or approximate P value?	Exact		Exact or approximate P value?	Exact		Exact or approximate P value?	Exact		Exact or approximate P value?	Exact		Exact or approximate P value?	Exact
P value summary	ns		P value summary	***		P value summary	**		P value summary	ns		P value summary	ns
Significantly different (P < 0.05)?	No		Significantly different (P < 0.05)?	Yes		Significantly different (P < 0.05)?	Yes		Significantly different (P < 0.05)?	No		Significantly different (P < 0.05)?	No
One- or two-tailed P value?	Two-tailed		One- or two-tailed P value?	Two-tailed		One- or two-tailed P value?	Two-tailed		One- or two-tailed P value?	Two-tailed		One- or two-tailed P value?	Two-tailed
Sum of ranks in column A,B	223 , 155		Sum of ranks in column A,C	330 , 166		Sum of ranks in column C,D	173 , 292		Sum of ranks in column A,E	218 , 217		Sum of ranks in column A,F	209 , 256
Mann-Whitney U	77		Mann-Whitney U	30		Mann-Whitney U	37		Mann-Whitney U	98		Mann-Whitney U	89
Difference between medians			Difference between medians			Difference between medians			Difference between medians			Difference between medians
Median of column A	194.3, n=15		Median of column A	194.3, n=15		Median of column C	121.7, n=16		Median of column A	194.3, n=15		Median of column A	194.3, n=15
Median of column B	195.9, n=12		Median of column C	121.7, n=16		Median of column D	183.5, n=14		Median of column E	200.6, n=14		Median of column F	204.6, n=15
Difference: Actual	1.549		Difference: Actual	-72.65		Difference: Actual	61.84		Difference: Actual	6.243		Difference: Actual	10.24
Difference: Hodges-Lehmann	-4.986		Difference: Hodges-Lehmann	-74.4		Difference: Hodges-Lehmann	58.59		Difference: Hodges-Lehmann	1.491		Difference: Hodges-Lehmann	7.46

## Sheet: Fig6J
ev.ip	sams.ip
515.469	121.082
446.577	109.701
477.494	144.078
362.071	150.408
371.242	153.147
329.456	150.982
Mann Whitney
Table Analyzed	OCR Data_basal
Column B	sams.ip
vs.	vs.
Column A	ev.ip
Mann Whitney test
P value	0.0022
Exact or approximate P value?	Exact
P value summary	**
Significantly different (P < 0.05)?	Yes
One- or two-tailed P value?	Two-tailed
Sum of ranks in column A,B	57 , 21
Mann-Whitney U	0
Difference between medians
Median of column A	408.9, n=6
Median of column B	147.2, n=6
Difference: Actual	-261.7
Difference: Hodges-Lehmann	-277.5

## Sheet: Fig6H, SFig7A
N2	N2 Ch	sams-1	sams-1 Ch	sams-4	sams-5
112.609	117.396	65.8913	177.078	118.774	71.0838			Control, sams-1, sams-4 and sams-5 are Figure 6_H
76.5567	187.378	82.7287	109.462	71.5787	112.496			Control, Control Choline, sams-1, sams-1 Choline are Figure S7_A
85.1291	159.177	90.6122	415.535	69.2322	145.993
49.4228	128.578	59.2925	162.962	67.8098	53.0258
74.0901	186.44	91.7724	154.25	74.6548	66.2569
85.4001	225.021	68.5771	223.563	70.1559	123.739
57.9091	199.087	72.9914	193.392	80.6399	83.0741
75.5095	204.456	85.7584	253.446	58.1407	133.145
68.9038	237.562	96.4423	386.67	81.3242	117.698
66.2737	114.05	90.408	159.819	99.1301	72.9576
76.9712	162.645	53.7932	306.615	85.6402	76.3306
79.2231	118.427	89.2777	117.614	60.3051	70.1645
94.3106		69.6608	112.768	54.0195	78.968
97.3014		75.3134	156.088	101.578	99.3889
105.681		80.0509			128.897
		76.0161
Mann-Whitney test			Mann-Whitney test			Mann-Whitney test			Mann-Whitney test			Mann-Whitney test			Mann-Whitney test
Table Analyzed	mean_object area		Table Analyzed	mean_object area		Table Analyzed	mean_object area		Table Analyzed	mean_object area		Table Analyzed	mean_object area		Table Analyzed	mean_object area
Column B	N2 Ch		Column C	sams-1		Column D	sams-1 Ch		Column E	sams-4		Column F	sams-5		Column D	sams-1 Ch
vs.	vs.		vs.	vs.		vs.	vs.		vs.	vs.		vs.	vs.		vs.	vs.
Column A	N2		Column A	N2		Column B	N2 Ch		Column A	N2		Column A	N2		Column C	sams-1
Mann Whitney test			Mann Whitney test			Mann Whitney test			Mann Whitney test			Mann Whitney test			Mann Whitney test
P value	<0.0001		P value	0.7701		P value	0.6673		P value	0.683		P value	0.2671		P value	<0.0001
Exact or approximate P value?	Exact		Exact or approximate P value?	Exact		Exact or approximate P value?	Exact		Exact or approximate P value?	Exact		Exact or approximate P value?	Exact		Exact or approximate P value?	Exact
P value summary	****		P value summary	ns		P value summary	ns		P value summary	ns		P value summary	ns		P value summary	****
Significantly different (P < 0.05)?	Yes		Significantly different (P < 0.05)?	No		Significantly different (P < 0.05)?	No		Significantly different (P < 0.05)?	No		Significantly different (P < 0.05)?	No		Significantly different (P < 0.05)?	Yes
One- or two-tailed P value?	Two-tailed		One- or two-tailed P value?	Two-tailed		One- or two-tailed P value?	Two-tailed		One- or two-tailed P value?	Two-tailed		One- or two-tailed P value?	Two-tailed		One- or two-tailed P value?	Two-tailed
Sum of ranks in column A,B	120 , 258		Sum of ranks in column A,C	248 , 248		Sum of ranks in column B,D	153 , 198		Sum of ranks in column A,E	235 , 200		Sum of ranks in column A,F	205 , 260		Sum of ranks in column C,D	136 , 329
Mann-Whitney U	0		Mann-Whitney U	112		Mann-Whitney U	75		Mann-Whitney U	95		Mann-Whitney U	85		Mann-Whitney U	0
Difference between medians			Difference between medians			Difference between medians			Difference between medians			Difference between medians			Difference between medians
Median of column A	76.97, n=15		Median of column A	76.97, n=15		Median of column B	174.5, n=12		Median of column A	76.97, n=15		Median of column A	76.97, n=15		Median of column C	78.03, n=16
Median of column B	174.5, n=12		Median of column C	78.03, n=16		Median of column D	170.0, n=14		Median of column E	73.12, n=14		Median of column F	83.07, n=15		Median of column D	170.0, n=14
Difference: Actual	97.57		Difference: Actual	1.062		Difference: Actual	-4.522		Difference: Actual	-3.854		Difference: Actual	6.103		Difference: Actual	91.99
Difference: Hodges-Lehmann	91.06		Difference: Hodges-Lehmann	-1.451		Difference: Hodges-Lehmann	16.89		Difference: Hodges-Lehmann	-4.09		Difference: Hodges-Lehmann	12.02		Difference: Hodges-Lehmann	96.87

## Sheet: Fig7F
EV	pmt-2
1060	340
1300	310
840	480
1130	460
930	540
1360	440
Mann-Whitney test
Table Analyzed	110424_pmt-2_TMRE
Column B	pmt-2
vs.	vs.
Column A	EV
Mann Whitney test
P value	0.0022
Exact or approximate P value?	Exact
P value summary	**
Significantly different (P < 0.05)?	Yes
One- or two-tailed P value?	Two-tailed
Sum of ranks in column A,B	57 , 21
Mann-Whitney U	0
Difference between medians
Median of column A	1095, n=6
Median of column B	450.0, n=6
Difference: Actual	-645
Difference: Hodges-Lehmann	-660

## Sheet: Fig7H
EV	pcyt-1
370	250
450	170
480	130
620	90
350	130
430	150
350	110
420	140
470	480
250	150
Mann-Whitney test
Table Analyzed	100324
Column B	pcyt-1
vs.	vs.
Column A	EV
Mann Whitney test
P value	0.0009
Exact or approximate P value?	Exact
P value summary	***
Significantly different (P < 0.05)?	Yes
One- or two-tailed P value?	Two-tailed
Sum of ranks in column A,B	146 , 64
Mann-Whitney U	9
Difference between medians
Median of column A	425.0, n=10
Median of column B	145.0, n=10
Difference: Actual	-280
Difference: Hodges-Lehmann	-260

## Sheet: Fig8F
Control	sams-1(RNAi)
66	53
37	38
20	71
18	52
41	49
19	50
46	82
27	51
12	20
42	43
42	61
39	52
47	22
22	87
26	42
41	35
40	21
16	25
39	32
21	42
27	83
40	69
23	74
	29
	65
17	17
22	38
54	48
7	56
32	111
24	38
9	38
25	62
16	43
30	40
21	16
29	23
24	27
42	49
17	38
21	23
Means from 3 Replicates above
35.08	49.54
29.5	50.33
24.38	41.69
Unpaired T test
Table Analyzed	stats on LGG puncta
Column B	Data Set-B
vs.	vs.
Column A	Data Set-A
Unpaired t test
P value	0.0133
P value summary	*
Significantly different (P < 0.05)?	Yes
One- or two-tailed P value?	Two-tailed
t, df	t=4.234, df=4
How big is the difference?
Mean of column A	29.65
Mean of column B	47.19
Difference between means (B - A) ± SEM	17.53 ± 4.142
95% confidence interval	6.035 to 29.03
R squared (eta squared)	0.8175
F test to compare variances
F, DFn, Dfd	1.255, 2, 2
P value	0.8868
P value summary	ns
Significantly different (P < 0.05)?	No
Data analyzed
Sample size, column A	3
Sample size, column B	3

## Sheet: Fig8G
Control	sams-1(RNAi)
34	36
24	30
5	57
11	43
33	43
9	40
32	51
20	52
7	18
21	34
36	44
18	36
22	23
20	64
13	27
24	29
25	8
11	20
27	27
16	33
16	43
21	48
3	44
24	16
18	47
9	10
18	26
35	30
7	46
14	69
20	27
7	32
17	46
10	33
11	33
11	12
20	16
16	20
21	24
10	25
16	21
Means of three replicates above
20.92	39
18.17	33.83
15.13	29.38
Unpaired T Test
Table Analyzed	stats on colocalized puncta
Column B	Data Set-B
vs.	vs.
Column A	Data Set-A
Unpaired t test
P value	0.0079
P value summary	**
Significantly different (P < 0.05)?	Yes
One- or two-tailed P value?	Two-tailed
t, df	t=4.931, df=4
How big is the difference?
Mean of column A	18.07
Mean of column B	34.07
Difference between means (B - A) ± SEM	16.00 ± 3.244
95% confidence interval	6.990 to 25.00
R squared (eta squared)	0.8588
F test to compare variances
F, DFn, Dfd	2.763, 2, 2
P value	0.5314
P value summary	ns
Significantly different (P < 0.05)?	No
Data analyzed
Sample size, column A	3
Sample size, column B	3

## Sheet: FigS5B-E
B. Fat-7					C. Tomm-20					D. Y111B2A.2					E. mrpl-18
Control D1	sams-1 D1	Control D7	sams-1 D7		Control D1	sams-1 D1	Control D7	sams-1 D7		Control D1	sams-1 D1	Control D7	sams-1 D7		Control D1	sams-1 D1	Control D7	sams-1 D7
1	29.3358	1	2.33705		1	0.758	1	0.063		1	0.612	1	0.28		1	0.405	1	0.304
0.606135	45.675	0.792554	2.37424		1.118	0.76	0.887	0.089		0.956	0.606	1.011	0.29		0.883	0.62	0.864	0.409
0.281298	31.4087	0.958363	2.22806		0.867	0.566	0.915	0.133		0.87	0.62	0.964	0.213		0.373	0.418	0.848	0.235
Welch's T test					Welch's T test					Welch's T test					Welch's T test
Table Analyzed	fat-7_R2	fat-7_R2			Table Analyzed	Tomm-20_R1	Tomm-20_R1			Table Analyzed	Y111B2A.2_R1	Y111B2A.2_R1			Table Analyzed	mrpl-18_R1	mrpl-18_R1
Column B	sams-1 D1	sams-1 D7			Column B	sams-1 D1	sams-1 D7			Column B	sams-1 D1	sams-1 D7			Column B	sams-1 D1	sams-1 D7
vs.	vs.	vs.			vs.	vs.	vs.			vs.	vs.	vs.			vs.	vs.	vs.
Column A	Control D1	Control D7			Column A	Control D1	Control D7			Column A	Control D1	Control D7			Column A	Control D1	Control D7
Unpaired t test with Welch's correction					Unpaired t test with Welch's correction					Unpaired t test with Welch's correction					Unpaired t test with Welch's correction
P value	0.0209	0.0001			P value	0.037	0.0001			P value	0.0124	<0.0001			P value	0.293	0.0011
P value summary	*	***			P value summary	*	***			P value summary	*	****			P value summary	ns	**
Significantly different (P < 0.05)?	Yes	Yes			Significantly different (P < 0.05)?	Yes	Yes			Significantly different (P < 0.05)?	Yes	Yes			Significantly different (P < 0.05)?	No	Yes
One- or two-tailed P value?	Two-tailed	Two-tailed			One- or two-tailed P value?	Two-tailed	Two-tailed			One- or two-tailed P value?	Two-tailed	Two-tailed			One- or two-tailed P value?	Two-tailed	Two-tailed
Welch-corrected t, df	t=6.779, df=2.007	t=18.12, df=3.559			Welch-corrected t, df	t=3.098, df=3.944	t=21.16, df=3.279			Welch-corrected t, df	t=8.579, df=2.045	t=26.07, df=3.232			Welch-corrected t, df	t=1.324, df=2.514	t=8.413, df=3.991
How big is the difference?					How big is the difference?					How big is the difference?					How big is the difference?
Mean of column A	0.6291	0.917			Mean of column A	0.995	0.934			Mean of column A	0.942	0.9917			Mean of column A	0.752	0.904
Mean of column B	35.47	2.313			Mean of column B	0.6947	0.095			Mean of column B	0.6127	0.261			Mean of column B	0.481	0.316
Difference between means (B - A) ± SEM	34.84 ± 5.140	1.396 ± 0.07706			Difference between means (B - A) ± SEM	-0.3003 ± 0.09693	-0.8390 ± 0.03964			Difference between means (B - A) ± SEM	-0.3293 ± 0.03839	-0.7307 ± 0.02803			Difference between means (B - A) ± SEM	-0.2710 ± 0.2047	-0.5880 ± 0.06989
95% confidence interval	12.80 to 56.89	1.171 to 1.621			95% confidence interval	-0.5710 to -0.02970	-0.9593 to -0.7187			95% confidence interval	-0.4911 to -0.1676	-0.8164 to -0.6450			95% confidence interval	-0.9997 to 0.4577	-0.7822 to -0.3938
R squared (eta squared)	0.9582	0.9893			R squared (eta squared)	0.7088	0.9927			R squared (eta squared)	0.973	0.9953			R squared (eta squared)	0.4108	0.9466
F test to compare variances					F test to compare variances					F test to compare variances					F test to compare variances
F, DFn, Dfd	610.9, 2, 2	2.087, 2, 2			F, DFn, Dfd	1.270, 2, 2	2.766, 2, 2			F, DFn, Dfd	88.62, 2, 2	2.901, 2, 2			F, DFn, Dfd	7.648, 2, 2	1.100, 2, 2
P value	0.0033	0.6479			P value	0.8811	0.5311			P value	0.0223	0.5127			P value	0.2313	0.9522
P value summary	**	ns			P value summary	ns	ns			P value summary	*	ns			P value summary	ns	ns
Significantly different (P < 0.05)?	Yes	No			Significantly different (P < 0.05)?	No	No			Significantly different (P < 0.05)?	Yes	No			Significantly different (P < 0.05)?	No	No
Data analyzed					Data analyzed					Data analyzed					Data analyzed
Sample size, column A	3	3			Sample size, column A	3	3			Sample size, column A	3	3			Sample size, column A	3	3
Sample size, column B	3	3			Sample size, column B	3	3			Sample size, column B	3	3			Sample size, column B	3	3

[truncated: 6 more sheets: FigS5G-J, FigS7B, FigF7C, FigS7D, FigS8C, FigS8F]
